# Supplementary material for: Epsin-mediated degradation of IP3R1 fuels atherosclerosis
Source: Nat Commun. 2020 Aug 7;11:3984. doi: 10.1038/s41467-020-17848-4 (PMC7414107; doi:10.1038/s41467-020-17848-4)
Supplement: Supplementary file 2 — Supplementary Data 1 [file 41467_2020_17848_MOESM2_ESM.xlsx]

## Sheet: Sheet1
Mass data for Epsin 1 Immuno complex																			EP 17	EP 18
Identified Proteins	Gene Name	MW (kDa)	EP 1	EP 2	EP 3	EP 4	EP 5	EP 6	EP 7	EP 8	EP 9	EP 10	EP 11	EP 12	EP 13	EP 14	EP 15	EP 16
Inositol 1,4,5-trisphosphate receptor type 1	ITPR1	314	4
Filamin-C	FLNC	291	5
Spectrin alpha chain, brain	SPTAN1	285	31
Filamin-A	FLNA	281	2
Spectrin beta chain, brain 1	SPTBN1	275	22
Fatty acid synthase	FASN	273	4
Fibronectin	FN1	263	5
Supervillin	SVIL	248			3
AT-rich interactive domain-containing protein 1A	ARID1A	242	9
Myosin-9	MYH9	227	5	8
YLP motif-containing protein 1	YLPM1	220	2
Periplakin	PPL	205										3
Complement C4-A	C4A	193							2
Clathrin heavy chain 1	CLTC	192			5
Ras GTPase-activating-like protein IQGAP1	IQGAP1	189			15
Probable global transcription activator SNF2L4	SMARCA4	185			20
Collagen alpha-1(XVIII) chain	COL18A1	178				6
Collagen alpha-2(IV) chain	COL4A2	168			2
Alpha-2-macroglobulin	A2M	163			2
Ribosome-binding protein 1	RRBP1	152			3
ATP-dependent RNA helicase A	DHX9	141					8
Coatomer subunit alpha	COPA	138				6
SWI/SNF complex subunit SMARCC2	SMARCC2	133				4
Rho guanine nucleotide exchange factor 18	ARHGEF18	131					4
RNA-binding protein 33	RBM33	130			7	12
Proline-, glutamic acid- and leucine-rich protein 1	PELP1	120				4
Alpha-actinin-4	ACTN4	105						9
Coiled-coil and C2 domain-containing protein 1A	CC2D1A	104					2
Alpha-actinin-1	ACTN1	103						3
Serrate RNA effector molecule homolog	SRRT	101					5
Major vault protein	MVP	99					4
Elongation factor 2	EEF2	95						8
Interleukin enhancer-binding factor 3	ILF3	95					2	4
Echinoderm microtubule-associated protein-like 3	EML3	95						2
Heterogeneous nuclear ribonucleoprotein U	HNRNPU	91					9
Gamma-interferon-inducible protein Ifi-16	IFI16	88						3
Nucleolar RNA helicase 2	DDX21	87						2
Procollagen-lysine,2-oxoglutarate 5-dioxygenase 1	PLOD1	84							3
Heat shock protein HSP 90-beta	HSP90AB1	83						8
X-ray repair cross-complementing protein 5	XRCC5	83						2
ATP-dependent RNA helicase DDX1	DDX1	82						6
Junction plakoglobin	JUP	82										5
Heterogeneous nuclear ribonucleoprotein M	HNRNPM	78							4
Splicing factor, proline- and glutamine-rich	SFPQ	76						6
Stress-70 protein, mitochondrial	HSPA9	74							8
ATP-dependent RNA helicase DDX3X	DDX3X	73							6
Protein arginine N-methyltransferase 5	PRMT5	73								3
78 kDa glucose-regulated protein	HSPA5	72							16
Heat shock cognate 71 kDa protein	HSPA8	71							4			2
Drebrin	DBN1	71						6
X-ray repair cross-complementing protein 6	XRCC6	70							3
CTTNBP2 N-terminal-like protein	CTTNBP2NL	70							3
Probable ATP-dependent RNA helicase DDX5	DDX5	69								8
Dihydrolipoyllysine-residue acetyltransferase component of pyruvate dehydrogenase complex, mitochondrial	DLAT	69								5
Dolichyl-diphosphooligosaccharide--protein glycosyltransferase subunit 2	RPN2	69									2
Involucrin	IVL	68										6
Epsin-2	EPN2	68								2
Splicing factor 1	SF1	68							3
Phostensin	KIAA1949	68						2
ATP-binding cassette sub-family E member 1	ABCE1	67								3
WD repeat-containing protein 1	WDR1	66								8
Granulins	GRN	64							4	5	3
Insulin-like growth factor 2 mRNA-binding protein 1	IGF2BP1	63								2									2
Keratin, type II cytoskeletal 1b	KRT77	62
T-complex protein 1 subunit gamma	CCT3	61									2
Zyxin	ZYX	61							2
Keratin, type II cytoskeletal 6C	KRT6C	60										2
Nuclear receptor-binding protein	NRBP1	60								3
T-complex protein 1 subunit theta	CCT8	60									2
Cleavage and polyadenylation specificity factor subunit 6	CPSF6	59							5	15
Epsin-1	EPN1	58						11	22	14
Keratin, type II cytoskeletal 74	KRT74	58										2
Pyruvate kinase isozymes M1/M2	PKM2	58									13
T-complex protein 1 subunit zeta	CCT6A	58									3
T-complex protein 1 subunit delta	CCT4	58									3
Keratin, type II cytoskeletal 4	KRT4	57										19
Vimentin	VIM	54									9
52 kDa Ro protein	TRIM21	54				2
Cornulin	CRNN	54										2
RNA-binding protein FUS	FUS	53							2	2
Heterogeneous nuclear ribonucleoprotein K	HNRNPK	51									7
Keratin, type I cytoskeletal 13	KRT13	50										12
Tubulin alpha-1A chain	TUBA1A	50									3
Elongation factor 1-alpha 1	EEF1A1	50										3
Adenosylhomocysteinase	AHCY	48										6
Keratin, type I cytoskeletal 18	KRT18	48										5
Heterogeneous nuclear ribonucleoprotein D-like	HNRPDL	46													4
Phosphoglycerate kinase 1	PGK1	45										4
Actin-related protein 2	ACTR2	45												3
Actin, cytoplasmic 1	ACTB	42										8	22	2
Protein arginine N-methyltransferase 1	PRMT1	42											3
Heterogeneous nuclear ribonucleoprotein G	RBMX	42										2
Actin-related protein 2/3 complex subunit 1B	ARPC1B	41												3
Guanine nucleotide-binding protein G(i), alpha-2 subunit	GNAI2	40												3
Tropomodulin-3	TMOD3	40												2
Annexin A1	ANXA1	39										15
Poly(rC)-binding protein 2	PCBP2	39												3
L-lactate dehydrogenase A chain	LDHA	37													6
L-lactate dehydrogenase B chain	LDHB	37													6
Methylosome protein 50	WDR77	37												3
Mitotic checkpoint protein BUB3	BUB3	37												2
Glyceraldehyde-3-phosphate dehydrogenase	GAPDH	36										2		5
Heterogeneous nuclear ribonucleoprotein A/B	HNRNPAB	36												2
Guanine nucleotide-binding protein subunit beta-2-like 1	GNB2L1	35													2
Heterogeneous nuclear ribonucleoproteins C1/C2	HNRNPC	34												8
60S ribosomal protein L5	RPL5	34													7
60S acidic ribosomal protein P0	RPLP0	34													5
ADP/ATP translocase 3	SLC25A6	33														6
60S ribosomal protein L6	RPL6	33												2
40S ribosomal protein S2	RPS2	31													7
Elongation factor 1-delta	EEF1D	31													3
40S ribosomal protein S4, X isoform	RPS4X	30														11
40S ribosomal protein S3a	RPS3A	30													10
60S ribosomal protein L7a	RPL7A	30														2
60S ribosomal protein L7	RPL7	29														11
40S ribosomal protein S6	RPS6	29													7
60S ribosomal protein L8	RPL8	28														4
14-3-3 protein zeta/delta	YWHAZ	28										2
40S ribosomal protein S3	RPS3	27													2	8
60S ribosomal protein L13	RPL13	24														4
40S ribosomal protein S8	RPS8	24														3
40S ribosomal protein S9	RPS9	23													2	3	4
Heat shock protein beta-1	HSPB1	23										3
Peroxiredoxin-1	PRDX1	22															3
ADP-ribosylation factor 4	ARF4	21															5
Ras-related protein Rap-1A	RAP1A	21															2
Caveolin-1	CAV1	20															3
Myosin regulatory light chain 12A	MYL12A	20															3
60S ribosomal protein L11	RPL11	20															2
Cofilin-1	CFL1	19															2
40S ribosomal protein S18	RPS18	18															4	6
40S ribosomal protein S11	RPS11	18																2
Small proline-rich protein 3	SPRR3	18										5
60S ribosomal protein L23a	RPL23A	18															2
Peptidyl-prolyl cis-trans isomerase A	PPIA	18																3
60S ribosomal protein L24	RPL24	18															2		2
Myosin light polypeptide 6	MYL6	17																3
40S ribosomal protein S13	RPS13	17																4	2
Single-stranded DNA-binding protein, mitochondrial	SSBP1	17
40S ribosomal protein S14	RPS14	16																5
40S ribosomal protein S16	RPS16	16																4
Histone H3.1t	HIST3H3	16																3
60S ribosomal protein L27	RPL27	16																3
40S ribosomal protein S17	RPS17	16																3	7
Profilin-1	PFN1	15
60S ribosomal protein L23	RPL23	15																3
Galectin-7	LGALS7	15										4
60S ribosomal protein L22	RPL22	15																2	3
Galectin-1	LGALS1	15																	3
40S ribosomal protein S15a	RPS15A	15																	5
Histone H2A type 1-B/E	HIST1H2AB	14																3
Histone H2B type 1-C/E/F/G/I	HIST1H2BC	14																3
40S ribosomal protein S25	RPS25	14																4
60S ribosomal protein L31	RPL31	14																2	3
60S ribosomal protein L35a	RPL35A	13																	2
40S ribosomal protein S20	RPS20	13
40S ribosomal protein S26	RPS26	13																2
60S ribosomal protein L36	RPL36	12																2
Dermcidin	DCD	11				2						3							5
Histone H4	HIST1H4A	11
Cystatin-B	CSTB	11										3
Statherin	STATH	7		4
IgG control Mass spec data
Identified Proteins	Gene Name	MW (kDa)	IP 1	IP 2	IP 3	IP 4	IP 5	IP 6	IP 7	IP 8	IP 9	IP 10	IP 11	IP 12	IP 13	IP 14	IP 15	IP 16	IP 17	IP 18	IP 19	IP 20	IP 21	IP 22	IP 23	IP 24	IP 25	IP 26	IP 27	IP 28	IP 29	IP 30	IP 31	IP 32
Plectin	PLEC	532		67	7
Spectrin alpha chain, brain	SPTAN1	285				11
Spectrin beta chain, brain 1	SPTBN1	275				23
Fibronectin	FN1	263			2	2
Supervillin	SVIL	248					4
Filaggrin-2	FLG2	248																			2
Myosin-10	MYH10	229					4
Myosin-9	MYH9	227					34
Ras GTPase-activating-like protein IQGAP1	IQGAP1	189						34
Nestin	NES	177			8
ATP-dependent RNA helicase A	DHX9	141								5
Alpha-actinin-4	ACTN4	105										16
Alpha-actinin-1	ACTN1	103										9
Heterogeneous nuclear ribonucleoprotein U	HNRNPU	91									5
Heterogeneous nuclear ribonucleoprotein M	HNRNPM	78													4
Protein-glutamine gamma-glutamyltransferase 2	TGM2	77												2
ATP-dependent RNA helicase DDX3X	DDX3X	73													7
78 kDa glucose-regulated protein	HSPA5	72													3
Drebrin	DBN1	71									8
Serum albumin	ALB	69														3
Phostensin	KIAA1949	68										4
Heterogeneous nuclear ribonucleoprotein K	HNRNPK	51															3
Zinc finger protein 185	ZNF185	49											2	4
Actin, cytoplasmic 1	ACTB	42																19
Guanine nucleotide-binding protein G(i), alpha-2 subunit	GNAI2	40																	3
Ig gamma-1 chain C region	IGHG1	36	2														2
Heterogeneous nuclear ribonucleoproteins C1/C2	HNRNPC	34																	3
40S ribosomal protein S3a	RPS3A	30																				5
60S ribosomal protein L7a	RPL7A	30																					3
40S ribosomal protein S6	RPS6	29																				2	2
40S ribosomal protein S3	RPS3	27																				2	4
Histone H1.5	HIST1H1B	23																				2	3
ADP-ribosylation factor 4	ARF4	21																						4
Histone H1.2	HIST1H1C	21																					2
Myosin regulatory light chain 12A	MYL12A	20																						5	4
60S ribosomal protein L11	RPL11	20																						3
Cofilin-1	CFL1	19																							3
40S ribosomal protein S18	RPS18	18																							3	6
Peptidyl-prolyl cis-trans isomerase A	PPIA	18																								2	3
60S ribosomal protein L23a	RPL23A	18																							2
40S ribosomal protein S11	RPS11	18																							2
Myosin light polypeptide 6	MYL6	17																										7	3
40S ribosomal protein S13	RPS13	17																								4
60S ribosomal protein L26-like 1	RPL26L1	17																							4
Single-stranded DNA-binding protein, mitochondrial	SSBP1	17																											2
40S ribosomal protein S14	RPS14	16																									4	2
40S ribosomal protein S16	RPS16	16																									3	3
60S ribosomal protein L27	RPL27	16																									2
Profilin-1	PFN1	15																											2	6
Galectin-1	LGALS1	15																												3
40S ribosomal protein S15a	RPS15A	15																											2
60S ribosomal protein L23	RPL23	15																											3
Histone H2B type 1-C/E/F/G/I	HIST1H2BC	14																								3	4	6	3
Histone H2A.V	H2AFV	14																										2	2
60S ribosomal protein L31	RPL31	14																								3
Histone H2B type 1-B	HIST1H2BB	14																										2
60S ribosomal protein L35a	RPL35A	13																											2
Histone H4	HIST1H4A	11																											5	9	7
Barrier-to-autointegration factor	BANF1	10																														2
IgG Control
