# Supplementary material for: Epsin-mediated degradation of IP3R1 fuels atherosclerosis
Source: Nat Commun. 2020 Aug 7;11:3984. doi: 10.1038/s41467-020-17848-4 (PMC7414107; doi:10.1038/s41467-020-17848-4)
Supplement: Supplementary file 3 — Supplementary Data 2 [file 41467_2020_17848_MOESM3_ESM.xlsx]

## Sheet: Sheet1
Gene Ontology term	Cluster frequency	Genome frequency	Corrected		FDR	FALSE	Genes annotated to the term
			P-value	FOLD		Positives
translation	40 of 162 genes, 24.7%	640 of 24456 genes, 2.6%	2.07e-24	9.5	0	0	RPS18, RPL6, RPS16, RPS11, GNB2L1, RPL23A, RPL22, RPL7, RPL11, ABCE1, RPL24, RPL7A, RPS8, GAPDH, RPS14, DDX3X, EEF2, RPL8, RRBP1, RPS3A, RPS3, RPS2, RPL31, SRRT, IGF2BP1, RPS13, RPL5, RPL13, ILF3, EEF1A1, RPL23, RPL35A, DDX5, RPS4X, EEF1D, RPS20, RPL36, RPS9, RPS26, RPS17
peptide biosynthetic process	40 of 162 genes, 24.7%	660 of 24456 genes, 2.7%	6.68e-24		0	0	RPS18, RPL6, RPS16, RPS11, GNB2L1, RPL23A, RPL22, RPL7, RPL11, ABCE1, RPL24, RPL7A, RPS8, GAPDH, RPS14, DDX3X, EEF2, RPL8, RRBP1, RPS3A, RPS3, RPS2, RPL31, SRRT, IGF2BP1, RPS13, RPL5, RPL13, ILF3, EEF1A1, RPL23, RPL35A, DDX5, RPS4X, EEF1D, RPS20, RPL36, RPS9, RPS26, RPS17
amide biosynthetic process	40 of 162 genes, 24.7%	727 of 24456 genes, 3.0%	2.56e-22		0	0	RPS18, RPL6, RPS16, RPS11, GNB2L1, RPL23A, RPL22, RPL7, RPL11, ABCE1, RPL24, RPL7A, RPS8, GAPDH, RPS14, DDX3X, EEF2, RPL8, RRBP1, RPS3A, RPS3, RPS2, RPL31, SRRT, IGF2BP1, RPS13, RPL5, RPL13, ILF3, EEF1A1, RPL23, RPL35A, DDX5, RPS4X, EEF1D, RPS20, RPL36, RPS9, RPS26, RPS17
peptide metabolic process	41 of 162 genes, 25.3%	779 of 24456 genes, 3.2%	3.13e-22		0	0	RPS18, RPL6, RPS16, RPS11, GNB2L1, HSPA8, RPL23A, RPL22, RPL7, RPL11, ABCE1, RPL24, RPL7A, RPS8, GAPDH, RPS14, DDX3X, EEF2, RPL8, RRBP1, RPS3A, RPS3, RPS2, RPL31, SRRT, IGF2BP1, RPS13, RPL5, RPL13, ILF3, EEF1A1, RPL23, RPL35A, DDX5, RPS4X, EEF1D, RPS20, RPL36, RPS9, RPS26, RPS17
cellular amide metabolic process	41 of 162 genes, 25.3%	907 of 24456 genes, 3.7%	9.85e-20		0	0	RPS18, RPL6, RPS16, RPS11, GNB2L1, HSPA8, RPL23A, RPL22, RPL7, RPL11, ABCE1, RPL24, RPL7A, RPS8, GAPDH, RPS14, DDX3X, EEF2, RPL8, RRBP1, RPS3A, RPS3, RPS2, RPL31, SRRT, IGF2BP1, RPS13, RPL5, RPL13, ILF3, EEF1A1, RPL23, RPL35A, DDX5, RPS4X, EEF1D, RPS20, RPL36, RPS9, RPS26, RPS17
organic substance biosynthetic process	91 of 162 genes, 56.2%	5259 of 24456 genes, 21.5%	9.89e-19		0	0	JUP, RPS18, RAP1A, RPL6, RPS11, GNB2L1, ARF4, LDHA, PRMT5, RPL22, RPL7, HNRNPU, ABCE1, XRCC5, RPN2, SMARCC2, HSP90AB1, FLNA, ANXA1, RPL8, RPS3, WDR77, RPS2, DDX21, RBMX, IGF2BP1, SRRT, RPL5, RPL13, CCT8, PLOD1, EEF1A1, ILF3, RPL23, SSBP1, PELP1, HSPB1, AHCY, HNRNPAB, PRMT1, RPL35A, EEF1D, PKM2, ARID1A, CCT6A, CAV1, RPS16, CCT4, CLTC, HSPA8, RPL23A, FASN, DDX1, XRCC6, CC2D1A, RPL11, RPL24, DLAT, T…
biosynthetic process	91 of 162 genes, 56.2%	5336 of 24456 genes, 21.8%	2.83e-18		0	0	JUP, RPS18, RAP1A, RPL6, RPS11, GNB2L1, ARF4, LDHA, PRMT5, RPL22, RPL7, HNRNPU, ABCE1, XRCC5, RPN2, SMARCC2, HSP90AB1, FLNA, ANXA1, RPL8, RPS3, WDR77, RPS2, DDX21, RBMX, IGF2BP1, SRRT, RPL5, RPL13, CCT8, PLOD1, EEF1A1, ILF3, RPL23, SSBP1, PELP1, HSPB1, AHCY, HNRNPAB, PRMT1, RPL35A, EEF1D, PKM2, ARID1A, CCT6A, CAV1, RPS16, CCT4, CLTC, HSPA8, RPL23A, FASN, DDX1, XRCC6, CC2D1A, RPL11, RPL24, DLAT, T…
macromolecule biosynthetic process	82 of 162 genes, 50.6%	4397 of 24456 genes, 18.0%	5.41e-18		0	0	JUP, RPS18, RAP1A, RPL6, RPS11, GNB2L1, ARF4, PRMT5, RPL22, RPL7, HNRNPU, ABCE1, XRCC5, RPN2, SMARCC2, HSP90AB1, FLNA, RPL8, RPS3, WDR77, RPS2, DDX21, RBMX, SRRT, IGF2BP1, RPL5, RPL13, CCT8, EEF1A1, ILF3, RPL23, SSBP1, PELP1, HSPB1, HNRNPAB, PRMT1, RPL35A, EEF1D, ARID1A, CCT6A, CAV1, RPS16, CCT4, CLTC, HSPA8, RPL23A, DDX1, XRCC6, CC2D1A, RPL11, RPL24, TRIM21, RPL7A, RPS8, GAPDH, RPS14, DDX3X, EEF…
cellular biosynthetic process	89 of 162 genes, 54.9%	5170 of 24456 genes, 21.1%	6.44e-18		0	0	JUP, RPS18, RPL6, RPS11, GNB2L1, ARF4, LDHA, PRMT5, RPL22, RPL7, HNRNPU, ABCE1, XRCC5, RPN2, SMARCC2, HSP90AB1, FLNA, ANXA1, RPL8, RPS3, WDR77, RPS2, DDX21, RBMX, IGF2BP1, SRRT, RPL5, RPL13, CCT8, PLOD1, EEF1A1, ILF3, RPL23, SSBP1, PELP1, HSPB1, AHCY, HNRNPAB, PRMT1, RPL35A, EEF1D, PKM2, ARID1A, CCT6A, CAV1, RPS16, CCT4, CLTC, HSPA8, RPL23A, FASN, DDX1, XRCC6, CC2D1A, RPL11, RPL24, DLAT, TRIM21, …
organonitrogen compound biosynthetic process	48 of 162 genes, 29.6%	1567 of 24456 genes, 6.4%	1.36e-16		0	0	RPS18, RPL6, RPS16, CLTC, RPS11, GNB2L1, ARF4, RPL23A, RPL22, RPL7, RPL11, ABCE1, RPL24, RPL7A, RPS8, GAPDH, RPS14, RPN2, DDX3X, EEF2, RPL8, RRBP1, RPS3A, RPS3, RPS2, RPL31, RPS13, SRRT, IGF2BP1, HNRNPK, RPL5, RPL13, PLOD1, ILF3, EEF1A1, RPL23, AHCY, PRMT1, RPL35A, DDX5, RPS4X, EEF1D, PKM2, RPS20, RPL36, RPS9, RPS26, RPS17
cellular component organization or biogenesis	92 of 162 genes, 56.8%	5755 of 24456 genes, 23.5%	1.44e-16		0	0	CFL1, HSPA5, JUP, RPS18, RAP1A, RPL6, ACTB, RPS25, GRN, GNB2L1, ARF4, BUB3, ARHGEF18, RPLP0, PRMT5, RPL7, CPSF6, HNRNPU, ABCE1, LGALS1, XRCC5, SMARCC2, HSP90AB1, FLNA, ANXA1, PPIA, RPS3, EPN1, RPS2, DDX21, RBMX, RPL5, RPS6, CCT8, EEF1A1, RPL23, SSBP1, EPN2, HSPB1, PRMT1, RPL35A, PKM2, ARID1A, SVIL, CCT6A, CAV1, KRT4, SPTBN1, IQGAP1, RPS16, CCT4, VIM, CLTC, COL18A1, FN1, HSPA8, DBN1, RPL23A, DDX1,…
cellular macromolecule biosynthetic process	78 of 162 genes, 48.1%	4276 of 24456 genes, 17.5%	4.22e-16		0	0	JUP, RPS18, RPL6, RPS11, GNB2L1, ARF4, PRMT5, RPL22, RPL7, HNRNPU, ABCE1, XRCC5, RPN2, SMARCC2, FLNA, HSP90AB1, RPL8, RPS3, WDR77, RPS2, DDX21, RBMX, SRRT, IGF2BP1, RPL5, RPL13, CCT8, EEF1A1, ILF3, RPL23, SSBP1, PELP1, HNRNPAB, PRMT1, RPL35A, EEF1D, ARID1A, CCT6A, CAV1, RPS16, CCT4, HSPA8, RPL23A, DDX1, XRCC6, CC2D1A, RPL11, RPL24, TRIM21, RPL7A, RPS8, GAPDH, RPS14, DDX3X, EEF2, RRBP1, RPS3A, PFN…
cellular macromolecule metabolic process	104 of 162 genes, 64.2%	7404 of 24456 genes, 30.3%	7.62e-16		0	0	CFL1, HSPA5, JUP, RPS18, RAP1A, RPL6, RPS11, GNB2L1, ARF4, PRMT5, RPL22, RPL7, CPSF6, HNRNPU, ABCE1, XRCC5, RPN2, SMARCC2, HSP90AB1, FLNA, ANXA1, HNRNPM, PPIA, RPL8, RPS3, WDR77, RPS2, DDX21, RBMX, IGF2BP1, SRRT, RPL5, RPS6, RPL13, CCT8, NRBP1, PLOD1, EEF1A1, ILF3, RPL23, SSBP1, PELP1, HSPB1, HNRNPAB, PRMT1, RPL35A, EEF1D, ARID1A, GNAI2, CCT6A, CAV1, A2M, SPTBN1, IQGAP1, RPS16, CCT4, PCBP2, CLTC,…
cellular nitrogen compound biosynthetic process	77 of 162 genes, 47.5%	4266 of 24456 genes, 17.4%	1.62e-15		0	0	JUP, RPS18, RPL6, RPS11, GNB2L1, ARF4, PRMT5, RPL22, RPL7, HNRNPU, ABCE1, XRCC5, SMARCC2, HSP90AB1, FLNA, RPL8, RPS3, WDR77, RPS2, DDX21, RBMX, SRRT, IGF2BP1, RPL5, RPL13, CCT8, EEF1A1, ILF3, RPL23, PELP1, HNRNPAB, RPL35A, EEF1D, ARID1A, PKM2, CCT6A, CAV1, RPS16, CCT4, HSPA8, RPL23A, DDX1, XRCC6, CC2D1A, RPL11, RPL24, TRIM21, RPL7A, RPS8, GAPDH, RPS14, DDX3X, EEF2, RRBP1, RPS3A, PFN1, HIST1H2AB, …
cellular nitrogen compound metabolic process	88 of 162 genes, 54.3%	5707 of 24456 genes, 23.3%	2.42e-14		0	0	HSPA5, JUP, RPS18, RPL6, RPS11, GNB2L1, ARF4, LDHA, PRMT5, RPL22, RPL7, CPSF6, HNRNPU, ABCE1, XRCC5, SMARCC2, HSP90AB1, FLNA, HNRNPM, RPL8, RPS3, WDR77, RPS2, DDX21, RBMX, SRRT, IGF2BP1, RPL5, RPS6, RPL13, CCT8, EEF1A1, ILF3, RPL23, SSBP1, PELP1, AHCY, HNRNPAB, RPL35A, EEF1D, PKM2, ARID1A, CCT6A, CAV1, RPS16, CCT4, HSPA8, RPL23A, DDX1, XRCC6, CC2D1A, RPL11, RPL24, DLAT, TRIM21, RPL7A, RPS8, GAPDH…
nitrogen compound metabolic process	111 of 162 genes, 68.5%	8766 of 24456 genes, 35.8%	4.13e-14		0	0	CFL1, HSPA5, JUP, RPS18, RAP1A, RPL6, RPS11, GNB2L1, ARF4, LDHA, PRMT5, RPL22, RPL7, CPSF6, HNRNPU, ABCE1, C4A, XRCC5, RPN2, SMARCC2, HSP90AB1, FLNA, ANXA1, HNRNPM, PPIA, RPL8, RPS3, WDR77, RPS2, DDX21, RBMX, IGF2BP1, SRRT, RPL5, RPS6, RPL13, CCT8, NRBP1, PLOD1, EEF1A1, ILF3, RPL23, SSBP1, PELP1, HSPB1, AHCY, HNRNPAB, PRMT1, RPL35A, EEF1D, PKM2, ARID1A, GNAI2, CCT6A, CAV1, A2M, SPTBN1, IQGAP1, RP…
macromolecule metabolic process	107 of 162 genes, 66.0%	8329 of 24456 genes, 34.1%	1.44e-13		0	0	CFL1, HSPA5, JUP, RPS18, RAP1A, RPL6, RPS11, GNB2L1, ARF4, PRMT5, RPL22, RPL7, CPSF6, HNRNPU, ABCE1, C4A, XRCC5, RPN2, SMARCC2, HSP90AB1, FLNA, ANXA1, HNRNPM, PPIA, RPL8, RPS3, WDR77, RPS2, DDX21, RBMX, IGF2BP1, SRRT, RPL5, RPS6, RPL13, CCT8, NRBP1, PLOD1, EEF1A1, ILF3, RPL23, SSBP1, PELP1, HSPB1, HNRNPAB, PRMT1, RPL35A, EEF1D, ARID1A, GNAI2, CCT6A, CAV1, A2M, SPTBN1, IQGAP1, RPS16, CCT4, VIM, PC…
cellular component biogenesis	57 of 162 genes, 35.2%	2635 of 24456 genes, 10.8%	1.97e-13		0	0	CFL1, JUP, RPS18, RAP1A, RPL6, IQGAP1, SPTBN1, RPS25, RPS16, CLTC, GNB2L1, FN1, DBN1, RPL23A, RPLP0, PRMT5, WDR1, XRCC6, RPL7, ACTR2, HIST1H2BC, CPSF6, RPL11, ABCE1, RPL24, ACTN1, YWHAZ, RPL7A, TRIM21, XRCC5, RPS8, RPS14, FLNA, HSP90AB1, DDX3X, RPS3, PFN1, EPN1, RPS2, DDX21, ZYX, RBMX, RPL5, RPS6, SMARCA4, CCT8, EEF1A1, RPL35A, ARPC1B, PKM2, ACTN4, HIST1H4A, CAV1, CCT3, TMOD3, RPS17, SPTAN1
gene expression	79 of 162 genes, 48.8%	4898 of 24456 genes, 20.0%	3.63e-13		0	0	JUP, RPS18, RPL6, RPS11, GNB2L1, ARF4, PRMT5, RPL22, RPL7, CPSF6, HNRNPU, ABCE1, XRCC5, SMARCC2, FLNA, HNRNPM, RPL8, RPS3, WDR77, RPS2, DDX21, RBMX, SRRT, IGF2BP1, RPL5, RPS6, RPL13, EEF1A1, ILF3, RPL23, PELP1, HNRNPAB, RPL35A, EEF1D, ARID1A, CAV1, A2M, RPS16, VIM, FN1, HSPA8, RPL23A, DDX1, XRCC6, CC2D1A, RPL11, RPL24, TRIM21, RPL7A, RPS8, GAPDH, RPS14, DDX3X, EEF2, RRBP1, RPS3A, PFN1, HIST1H2AB,…
cellular process	147 of 162 genes, 90.7%	15321 of 24456 genes, 62.6%	5.04e-13		0	0	JUP, RAP1A, GNB2L1, BUB3, ARHGEF18, RPLP0, RPL7, HNRNPU, ABCE1, LGALS1, SMARCC2, FLNA, ANXA1, HNRNPM, PPIA, RPS3, EPN1, RPS15A, IGF2BP1, RPS6, RPL13, TUBA1A, CCT8, NRBP1, EEF1A1, SSBP1, PELP1, AHCY, RPL35A, ITPR1, MYL6, PKM2, GNAI2, CAV1, KRT4, RPS16, CCT4, CTTNBP2NL, RPL23A, WDR1, CC2D1A, HIST1H2BC, CSTB, RPL11, RPL24, DLAT, TRIM21, GAPDH, DDX3X, EEF2, RPS3A, HIST1H2AB, ZYX, RPS13, DHX9, FLNC, A…
ribosome biogenesis	20 of 162 genes, 12.3%	253 of 24456 genes, 1.0%	8.11e-13	12.3	0	0	RPS2, DDX21, RPS18, RPL6, RPL5, RPS6, RPS25, RPS16, RPL23A, RPLP0, RPL35A, RPL7, ABCE1, RPL11, RPL24, RPL7A, RPS8, RPS14, DDX3X, RPS17
ribonucleoprotein complex biogenesis	23 of 162 genes, 14.2%	374 of 24456 genes, 1.5%	1.09e-12		0	0	RPS2, DDX21, RBMX, RPS18, RPL6, RPL5, RPS6, RPS25, RPS16, RPL23A, PRMT5, RPLP0, RPL35A, RPL7, ABCE1, RPL11, RPL24, RPL7A, RPS8, RPS14, HSP90AB1, DDX3X, RPS17
macromolecular complex subunit organization	44 of 162 genes, 27.2%	1671 of 24456 genes, 6.8%	1.85e-12		0	0	CFL1, JUP, RPL6, SPTBN1, RPS25, CLTC, GNB2L1, FN1, HSPA8, DBN1, RPL23A, PRMT5, WDR1, XRCC6, ACTR2, HIST1H2BC, CPSF6, RPL11, ABCE1, RPL24, TRIM21, RPS14, SMARCC2, HSP90AB1, DDX3X, RPS3, PFN1, EPN1, RPS2, RBMX, RPL5, SMARCA4, CCT8, EEF1A1, RPL23, ARPC1B, ARID1A, PKM2, HIST1H4A, CCT3, TMOD3, CAV1, RPS17, SPTAN1
cellular protein metabolic process	72 of 162 genes, 44.4%	4267 of 24456 genes, 17.4%	1.94e-12		0	0	CFL1, HSPA5, RPS18, RAP1A, RPL6, RPS11, GNB2L1, ARF4, PRMT5, RPL22, RPL7, ABCE1, XRCC5, RPN2, HSP90AB1, ANXA1, PPIA, RPL8, RPS3, RPS2, SRRT, IGF2BP1, RPL5, RPL13, PLOD1, NRBP1, ILF3, EEF1A1, RPL23, HSPB1, PRMT1, RPL35A, EEF1D, GNAI2, CAV1, A2M, SPTBN1, IQGAP1, RPS16, PCBP2, FN1, HSPA8, CTTNBP2NL, MVP, RPL23A, XRCC6, CSTB, RPL11, RPL24, TRIM21, RPL7A, RPS8, GAPDH, RPS14, DDX3X, EEF2, RRBP1, RPS3A,…
primary metabolic process	112 of 162 genes, 69.1%	9348 of 24456 genes, 38.2%	2.25e-12		0	0	CFL1, HSPA5, JUP, RPS18, RAP1A, RPL6, RPS11, GNB2L1, ARF4, LDHA, PRMT5, RPL22, RPL7, CPSF6, HNRNPU, ABCE1, C4A, XRCC5, RPN2, SMARCC2, HSP90AB1, FLNA, ANXA1, HNRNPM, PPIA, RPL8, RPS3, WDR77, RPS2, DDX21, RBMX, IGF2BP1, SRRT, RPL5, RPS6, RPL13, CCT8, NRBP1, PLOD1, EEF1A1, ILF3, RPL23, SSBP1, PELP1, HSPB1, AHCY, HNRNPAB, PRMT1, RPL35A, EEF1D, PKM2, ARID1A, GNAI2, CCT6A, CAV1, A2M, SPTBN1, IQGAP1, RP…
cellular metabolic process	111 of 162 genes, 68.5%	9205 of 24456 genes, 37.6%	2.33e-12		0	0	CFL1, HSPA5, JUP, RPS18, RAP1A, RPL6, RPS11, GNB2L1, ARF4, LDHA, PRMT5, RPL22, RPL7, CPSF6, HNRNPU, ABCE1, XRCC5, RPN2, SMARCC2, HSP90AB1, FLNA, ANXA1, HNRNPM, PPIA, RPL8, RPS3, WDR77, RPS2, DDX21, RBMX, IGF2BP1, SRRT, RPL5, RPS6, RPL13, CCT8, NRBP1, PLOD1, EEF1A1, ILF3, RPL23, SSBP1, PELP1, HSPB1, AHCY, HNRNPAB, PRMT1, RPL35A, EEF1D, PKM2, ARID1A, GNAI2, CCT6A, CAV1, A2M, SPTBN1, IQGAP1, RPS16, …
cellular component organization	83 of 162 genes, 51.2%	5597 of 24456 genes, 22.9%	5.5e-12		0	0	CFL1, HSPA5, JUP, RAP1A, RPL6, ACTB, RPS25, GRN, GNB2L1, ARF4, BUB3, ARHGEF18, PRMT5, CPSF6, HNRNPU, ABCE1, LGALS1, XRCC5, SMARCC2, HSP90AB1, FLNA, ANXA1, PPIA, RPS3, EPN1, RPS2, RBMX, RPL5, CCT8, EEF1A1, RPL23, SSBP1, EPN2, HSPB1, PRMT1, PKM2, ARID1A, SVIL, CCT6A, CAV1, KRT4, SPTBN1, IQGAP1, CCT4, VIM, CLTC, COL18A1, FN1, HSPA8, DBN1, RPL23A, DDX1, WDR1, XRCC6, ACTR2, HIST1H2BC, RPL11, RPL24, AC…
organelle organization	61 of 162 genes, 37.7%	3301 of 24456 genes, 13.5%	1.74e-11		0	0	CFL1, KRT4, RPL6, ACTB, SPTBN1, RPS25, CCT4, VIM, CLTC, HSPA8, BUB3, DBN1, RPL23A, ARHGEF18, PRMT5, WDR1, DDX1, XRCC6, ACTR2, HIST1H2BC, HNRNPU, RPL11, RPL24, ACTN1, YWHAZ, XRCC5, GAPDH, RPS14, SMARCC2, FLNA, HSP90AB1, ANXA1, DDX3X, PPIA, RPS3, PFN1, HIST1H2AB, RPS2, YLPM1, ZYX, RPL5, SMARCA4, CCT8, MYH9, SSBP1, PRMT1, ARPC1B, KRT18, KRT13, SFPQ, HNRNPC, ARID1A, SVIL, CCT6A, ACTN4, HIST1H4A, CAV1…
protein metabolic process	77 of 162 genes, 47.5%	5042 of 24456 genes, 20.6%	2.66e-11		0	0	CFL1, HSPA5, RPS18, RAP1A, RPL6, RPS11, GNB2L1, ARF4, PRMT5, RPL22, RPL7, ABCE1, C4A, XRCC5, RPN2, FLNA, HSP90AB1, ANXA1, PPIA, RPL8, RPS3, RPS2, RBMX, SRRT, IGF2BP1, RPL5, RPL13, PLOD1, NRBP1, ILF3, EEF1A1, RPL23, HSPB1, PRMT1, RPL35A, EEF1D, GNAI2, CAV1, A2M, SPTBN1, IQGAP1, RPS16, PCBP2, FN1, HSPA8, CTTNBP2NL, MVP, RPL23A, XRCC6, CSTB, RPL11, RPL24, TRIM21, RPL7A, RPS8, GAPDH, RPS14, DDX3X, EE…
organic substance metabolic process	113 of 162 genes, 69.8%	9840 of 24456 genes, 40.2%	4.18e-11		0	0	CFL1, HSPA5, JUP, RPS18, RAP1A, RPL6, RPS11, GNB2L1, ARF4, LDHA, PRMT5, RPL22, RPL7, CPSF6, HNRNPU, ABCE1, C4A, XRCC5, RPN2, SMARCC2, HSP90AB1, FLNA, ANXA1, HNRNPM, PPIA, RPL8, RPS3, WDR77, RPS2, DDX21, RBMX, IGF2BP1, SRRT, RPL5, RPS6, RPL13, CCT8, NRBP1, PLOD1, EEF1A1, ILF3, RPL23, SSBP1, PELP1, HSPB1, AHCY, HNRNPAB, PRMT1, RPL35A, EEF1D, PKM2, ARID1A, GNAI2, CCT6A, CAV1, A2M, SPTBN1, IQGAP1, RP…
organonitrogen compound metabolic process	83 of 162 genes, 51.2%	5887 of 24456 genes, 24.1%	1.13e-10		0	0	CFL1, HSPA5, RPS18, RAP1A, RPL6, RPS11, GNB2L1, ARF4, LDHA, PRMT5, RPL22, RPL7, ABCE1, C4A, XRCC5, RPN2, FLNA, HSP90AB1, ANXA1, PPIA, RPL8, RPS3, RPS2, RBMX, SRRT, IGF2BP1, RPL5, RPL13, PLOD1, NRBP1, EEF1A1, ILF3, RPL23, HSPB1, AHCY, PRMT1, RPL35A, EEF1D, PKM2, GNAI2, CAV1, A2M, SPTBN1, IQGAP1, RPS16, PCBP2, CLTC, FN1, HSPA8, CTTNBP2NL, RPL23A, MVP, XRCC6, CSTB, RPL11, RPL24, DLAT, TRIM21, RPL7A,…
negative regulation of biological process	73 of 162 genes, 45.1%	4801 of 24456 genes, 19.6%	2.81e-10		0	0	CFL1, HSPA5, RAP1A, GNB2L1, ARF4, BUB3, PRMT5, HNRNPU, ABCE1, LGALS1, XRCC5, SMARCC2, HSPA9, HSP90AB1, FLNA, ANXA1, RPS3, WDR77, IGF2BP1, SRRT, RPL5, RPS6, EEF1A1, ILF3, RPL23, HSPB1, HNRNPAB, PRMT1, ITPR1, ARID1A, GNAI2, CAV1, KRT4, A2M, SPTBN1, IQGAP1, VIM, PCBP2, CLTC, FN1, HSPA8, DBN1, CTTNBP2NL, MVP, XRCC6, CC2D1A, CSTB, RPL11, RPL24, ACTN1, TRIM21, GAPDH, RPS14, DDX3X, PFN1, HIST1H2AB, YLPM…
negative regulation of cellular process	68 of 162 genes, 42.0%	4338 of 24456 genes, 17.7%	8.03e-10		0	0	CFL1, HSPA5, RAP1A, GNB2L1, ARF4, BUB3, PRMT5, HNRNPU, ABCE1, LGALS1, XRCC5, SMARCC2, HSPA9, HSP90AB1, FLNA, ANXA1, RPS3, WDR77, SRRT, IGF2BP1, RPL5, RPS6, EEF1A1, ILF3, RPL23, HSPB1, HNRNPAB, PRMT1, ITPR1, ARID1A, GNAI2, CAV1, KRT4, A2M, SPTBN1, IQGAP1, VIM, CLTC, FN1, HSPA8, DBN1, MVP, XRCC6, CC2D1A, CSTB, RPL11, RPL24, ACTN1, TRIM21, GAPDH, RPS14, DDX3X, PFN1, HIST1H2AB, YLPM1, HNRNPK, RPS13, …
macromolecular complex assembly	38 of 162 genes, 23.5%	1509 of 24456 genes, 6.2%	1.03e-09		0	0	CFL1, JUP, RPL6, SPTBN1, RPS25, CLTC, GNB2L1, FN1, DBN1, RPL23A, PRMT5, XRCC6, ACTR2, HIST1H2BC, CPSF6, RPL11, RPL24, TRIM21, RPS14, HSP90AB1, DDX3X, RPS3, PFN1, EPN1, RPS2, RBMX, RPL5, SMARCA4, CCT8, EEF1A1, ARPC1B, PKM2, HIST1H4A, CCT3, TMOD3, CAV1, RPS17, SPTAN1
metabolic process	113 of 162 genes, 69.8%	10375 of 24456 genes, 42.4%	2.85e-09		0	0	CFL1, HSPA5, JUP, RPS18, RAP1A, RPL6, RPS11, GNB2L1, ARF4, LDHA, PRMT5, RPL22, RPL7, CPSF6, HNRNPU, ABCE1, C4A, XRCC5, RPN2, SMARCC2, HSP90AB1, FLNA, ANXA1, HNRNPM, PPIA, RPL8, RPS3, WDR77, RPS2, DDX21, RBMX, IGF2BP1, SRRT, RPL5, RPS6, RPL13, CCT8, NRBP1, PLOD1, EEF1A1, ILF3, RPL23, SSBP1, PELP1, HSPB1, AHCY, HNRNPAB, PRMT1, RPL35A, EEF1D, PKM2, ARID1A, GNAI2, CCT6A, CAV1, A2M, SPTBN1, IQGAP1, RP…
cellular macromolecular complex assembly	28 of 162 genes, 17.3%	856 of 24456 genes, 3.5%	4.5e-09		0	0	CFL1, RPS3, PFN1, EPN1, RPS2, RBMX, RPL6, RPL5, SPTBN1, RPS25, CLTC, SMARCA4, DBN1, RPL23A, PRMT5, ARPC1B, ACTR2, HIST1H2BC, RPL11, RPL24, RPS14, HSP90AB1, HIST1H4A, CAV1, DDX3X, TMOD3, RPS17, SPTAN1
ribosome assembly	10 of 162 genes, 6.2%	59 of 24456 genes, 0.2%	1e-08		0	0	RPS2, RPL11, RPL24, RPL6, RPL5, RPS25, RPS14, DDX3X, RPS17, RPL23A
RNA processing	26 of 162 genes, 16.0%	766 of 24456 genes, 3.1%	1.32e-08		0	0	DDX21, RBMX, RPS13, HNRNPK, SRRT, RPL5, RPS6, DHX9, RPS16, HSPA8, PRMT5, RPL35A, DDX1, DDX5, SFPQ, RPL7, HNRNPU, CPSF6, RPL11, HNRNPC, RPL7A, RPS8, RPS14, HNRNPM, RPS26, RPS17
cellular component assembly	47 of 162 genes, 29.0%	2429 of 24456 genes, 9.9%	1.32e-08		0	0	CFL1, JUP, RAP1A, RPL6, IQGAP1, SPTBN1, RPS25, CLTC, GNB2L1, FN1, DBN1, RPL23A, PRMT5, WDR1, XRCC6, ACTR2, HIST1H2BC, CPSF6, RPL11, RPL24, ACTN1, YWHAZ, TRIM21, XRCC5, RPS14, FLNA, HSP90AB1, DDX3X, RPS3, PFN1, EPN1, RPS2, ZYX, RBMX, RPL5, SMARCA4, CCT8, EEF1A1, ARPC1B, PKM2, ACTN4, HIST1H4A, CAV1, CCT3, TMOD3, RPS17, SPTAN1
cellular developmental process	63 of 162 genes, 38.9%	4216 of 24456 genes, 17.2%	8.2e-08		0	0	CFL1, HSPA5, KRT4, A2M, RAP1A, ACTB, IQGAP1, GRN, VIM, COL18A1, CLTC, RPS11, GNB2L1, FN1, ARF4, DBN1, ARHGEF18, PRMT5, RPL22, WDR1, FASN, XRCC6, ACTR2, HNRNPU, LGALS1, RPL24, ACTN1, XRCC5, RPS14, SMARCC2, HSPA9, HSP90AB1, FLNA, ANXA1, EEF2, PPIA, RPS3A, WDR77, DDX21, RBMX, SRRT, HNRNPK, MYL12A, RPS6, DHX9, SPRR3, SMARCA4, EEF1A1, MYH9, SSBP1, HSPB1, FLNC, HNRNPAB, PRMT1, DDX5, HNRNPC, ARID1A, PPL…
developmental process	77 of 162 genes, 47.5%	5957 of 24456 genes, 24.4%	1.98e-07		0	0	CFL1, HSPA5, JUP, RAP1A, ACTB, GRN, RPS11, GNB2L1, ARF4, ARHGEF18, PRMT5, RPL22, HNRNPU, LGALS1, XRCC5, SMARCC2, HSPA9, HSP90AB1, FLNA, ANXA1, PPIA, EPN1, WDR77, DDX21, RBMX, IGF2BP1, SRRT, RPS6, PLOD1, EEF1A1, SSBP1, EPN2, HSPB1, HNRNPAB, PRMT1, ITPR1, MYL6, PKM2, ARID1A, SVIL, CAV1, KRT4, A2M, IQGAP1, VIM, CLTC, COL18A1, FN1, DBN1, FASN, WDR1, XRCC6, ACTR2, RPL24, ACTN1, GAPDH, RPS14, EEF2, RPS…
nucleobase-containing compound metabolic process	69 of 162 genes, 42.6%	5001 of 24456 genes, 20.4%	2.15e-07		0	0	HSPA5, JUP, GNB2L1, ARF4, LDHA, PRMT5, RPL7, CPSF6, HNRNPU, ABCE1, XRCC5, SMARCC2, FLNA, HSP90AB1, HNRNPM, RPS3, WDR77, DDX21, RBMX, SRRT, RPL5, RPS6, CCT8, ILF3, RPL23, SSBP1, PELP1, AHCY, HNRNPAB, RPL35A, EEF1D, PKM2, ARID1A, CCT6A, CAV1, CCT4, RPS16, HSPA8, DDX1, XRCC6, CC2D1A, RPL11, DLAT, TRIM21, RPL7A, RPS8, GAPDH, RPS14, DDX3X, PFN1, HIST1H2AB, YLPM1, HNRNPK, RPS13, DHX9, HNRPDL, SMARCA4, …
cell differentiation	60 of 162 genes, 37.0%	4011 of 24456 genes, 16.4%	3e-07		0	0	CFL1, HSPA5, KRT4, A2M, RAP1A, ACTB, IQGAP1, GRN, VIM, COL18A1, CLTC, RPS11, GNB2L1, FN1, ARF4, DBN1, PRMT5, RPL22, WDR1, FASN, XRCC6, ACTR2, HNRNPU, LGALS1, RPL24, ACTN1, XRCC5, RPS14, SMARCC2, HSPA9, HSP90AB1, FLNA, ANXA1, EEF2, PPIA, RPS3A, WDR77, DDX21, RBMX, SRRT, HNRNPK, RPS6, DHX9, SPRR3, SMARCA4, EEF1A1, MYH9, HSPB1, FLNC, HNRNPAB, PRMT1, DDX5, HNRNPC, ARID1A, PPL, SF1, ACTN4, HIST1H4A, C…
single-organism developmental process	76 of 162 genes, 46.9%	5899 of 24456 genes, 24.1%	3.46e-07		0	0	CFL1, HSPA5, JUP, RAP1A, ACTB, GRN, RPS11, GNB2L1, ARF4, ARHGEF18, PRMT5, RPL22, HNRNPU, LGALS1, XRCC5, SMARCC2, HSPA9, HSP90AB1, FLNA, ANXA1, PPIA, EPN1, WDR77, DDX21, RBMX, IGF2BP1, SRRT, RPS6, EEF1A1, SSBP1, EPN2, HSPB1, HNRNPAB, PRMT1, ITPR1, MYL6, PKM2, ARID1A, SVIL, CAV1, KRT4, A2M, IQGAP1, VIM, CLTC, COL18A1, FN1, DBN1, FASN, WDR1, XRCC6, ACTR2, RPL24, ACTN1, GAPDH, RPS14, EEF2, RPS3A, PFN…
ribonucleoprotein complex assembly	13 of 162 genes, 8.0%	186 of 24456 genes, 0.8%	6.22e-07	10	0	0	RPS2, RBMX, RPL11, RPL24, RPL6, RPL5, RPS25, RPS14, HSP90AB1, DDX3X, RPS17, RPL23A, PRMT5
heterocycle metabolic process	69 of 162 genes, 42.6%	5124 of 24456 genes, 21.0%	6.56e-07		0	0	HSPA5, JUP, GNB2L1, ARF4, LDHA, PRMT5, RPL7, CPSF6, HNRNPU, ABCE1, XRCC5, SMARCC2, FLNA, HSP90AB1, HNRNPM, RPS3, WDR77, DDX21, RBMX, SRRT, RPL5, RPS6, CCT8, ILF3, RPL23, SSBP1, PELP1, AHCY, HNRNPAB, RPL35A, EEF1D, PKM2, ARID1A, CCT6A, CAV1, CCT4, RPS16, HSPA8, DDX1, XRCC6, CC2D1A, RPL11, DLAT, TRIM21, RPL7A, RPS8, GAPDH, RPS14, DDX3X, PFN1, HIST1H2AB, YLPM1, HNRNPK, RPS13, DHX9, HNRPDL, SMARCA4, …
regulation of cellular component organization	43 of 162 genes, 26.5%	2340 of 24456 genes, 9.6%	6.98e-07		0	0	CFL1, HSPA5, RAP1A, IQGAP1, SPTBN1, CCT4, GRN, VIM, CLTC, GNB2L1, FN1, HSPA8, DBN1, ARHGEF18, WDR1, ACTR2, HNRNPU, LGALS1, XRCC5, FLNA, ANXA1, DDX3X, RPS3, PFN1, EPN1, YLPM1, HNRNPK, MYL12A, SMARCA4, CCT8, MYH9, EEF1A1, EPN2, HSPB1, ARPC1B, SFPQ, HNRNPC, CCT6A, ACTN4, CAV1, CCT3, TMOD3, SPTAN1
cellular aromatic compound metabolic process	69 of 162 genes, 42.6%	5183 of 24456 genes, 21.2%	1.1e-06		0	0	HSPA5, JUP, GNB2L1, ARF4, LDHA, PRMT5, RPL7, CPSF6, HNRNPU, ABCE1, XRCC5, SMARCC2, FLNA, HSP90AB1, HNRNPM, RPS3, WDR77, DDX21, RBMX, SRRT, RPL5, RPS6, CCT8, ILF3, RPL23, SSBP1, PELP1, AHCY, HNRNPAB, RPL35A, EEF1D, PKM2, ARID1A, CCT6A, CAV1, CCT4, RPS16, HSPA8, DDX1, XRCC6, CC2D1A, RPL11, DLAT, TRIM21, RPL7A, RPS8, GAPDH, RPS14, DDX3X, PFN1, HIST1H2AB, YLPM1, HNRNPK, RPS13, DHX9, HNRPDL, SMARCA4, …
ribonucleoprotein complex subunit organization	13 of 162 genes, 8.0%	197 of 24456 genes, 0.8%	1.26e-06		0	0	RPS2, RBMX, RPL11, RPL24, RPL6, RPL5, RPS25, RPS14, HSP90AB1, DDX3X, RPS17, RPL23A, PRMT5
cellular protein localization	34 of 162 genes, 21.0%	1583 of 24456 genes, 6.5%	1.48e-06		0	0	CFL1, HSPA5, JUP, IQGAP1, SPTBN1, CCT4, CLTC, GNB2L1, ARF4, HSPA8, DBN1, COPA, DDX1, RPL11, ABCE1, YWHAZ, HSP90AB1, FLNA, HSPA9, HNRNPM, DDX3X, PFN1, HNRNPK, MYL12A, DHX9, CCT8, HSPB1, PRDX1, DDX5, KRT18, CCT6A, SF1, CCT3, CAV1
regulation of biological quality	53 of 162 genes, 32.7%	3414 of 24456 genes, 14.0%	1.57e-06		0	0	CFL1, HSPA5, JUP, RAP1A, ACTB, SPTBN1, CCT4, GNB2L1, FN1, HSPA8, DBN1, COPA, ARHGEF18, WDR1, XRCC6, ACTR2, HNRNPU, RPL11, YWHAZ, TRIM21, XRCC5, GAPDH, RPS14, FLNA, HSP90AB1, HSPA9, ANXA1, PFN1, YLPM1, IGF2BP1, HNRNPK, MYL12A, RPL5, RPS6, DHX9, SMARCA4, CCT8, MYH9, RPL23, HSPB1, PRDX1, PRMT1, ITPR1, ARPC1B, HNRNPC, CCT6A, RPS9, SF1, CAV1, TMOD3, CCT3, RPS17, SPTAN1
cellular macromolecule localization	34 of 162 genes, 21.0%	1594 of 24456 genes, 6.5%	1.77e-06		0	0	CFL1, HSPA5, JUP, IQGAP1, SPTBN1, CCT4, CLTC, GNB2L1, ARF4, HSPA8, DBN1, COPA, DDX1, RPL11, ABCE1, YWHAZ, HSP90AB1, FLNA, HSPA9, HNRNPM, DDX3X, PFN1, HNRNPK, MYL12A, DHX9, CCT8, HSPB1, PRDX1, DDX5, KRT18, CCT6A, SF1, CCT3, CAV1
positive regulation of cellular component organization	29 of 162 genes, 17.9%	1223 of 24456 genes, 5.0%	3.54e-06		0	0	CFL1, RPS3, PFN1, EPN1, HSPA5, HNRNPK, RAP1A, IQGAP1, SPTBN1, CCT4, GRN, GNB2L1, CCT8, FN1, EEF1A1, HSPA8, DBN1, HSPB1, ARPC1B, WDR1, SFPQ, ACTR2, XRCC5, CCT6A, ACTN4, FLNA, CAV1, ANXA1, CCT3
positive regulation of biological process	70 of 162 genes, 43.2%	5453 of 24456 genes, 22.3%	3.89e-06		0	0	CFL1, HSPA5, JUP, RAP1A, GRN, GNB2L1, ARF4, PRMT5, HNRNPU, C4A, LGALS1, XRCC5, SMARCC2, HSP90AB1, FLNA, ANXA1, HNRNPM, PPIA, RPS3, EPN1, WDR77, RPS15A, RBMX, SRRT, RPL5, RPS6, CCT8, EEF1A1, ILF3, RPL23, PELP1, HSPB1, HNRNPAB, PRMT1, ITPR1, EEF1D, ARID1A, GNAI2, CCT6A, CAV1, A2M, SPTBN1, IQGAP1, CCT4, VIM, COL18A1, FN1, HSPA8, DBN1, WDR1, XRCC6, CC2D1A, ACTR2, RPL11, TRIM21, DDX3X, EEF2, RPS3A, PF…
organic cyclic compound metabolic process	69 of 162 genes, 42.6%	5359 of 24456 genes, 21.9%	4.87e-06		post	0	HSPA5, JUP, GNB2L1, ARF4, LDHA, PRMT5, RPL7, CPSF6, HNRNPU, ABCE1, XRCC5, SMARCC2, FLNA, HSP90AB1, HNRNPM, RPS3, WDR77, DDX21, RBMX, SRRT, RPL5, RPS6, CCT8, ILF3, RPL23, SSBP1, PELP1, AHCY, HNRNPAB, RPL35A, EEF1D, PKM2, ARID1A, CCT6A, CAV1, CCT4, RPS16, HSPA8, DDX1, XRCC6, CC2D1A, RPL11, DLAT, TRIM21, RPL7A, RPS8, GAPDH, RPS14, DDX3X, PFN1, HIST1H2AB, YLPM1, HNRNPK, RPS13, DHX9, HNRPDL, SMARCA4, …
actin filament-based process	21 of 162 genes, 13.0%	661 of 24456 genes, 2.7%	5.29e-06		0	0	CFL1, PFN1, ZYX, JUP, ACTB, SPTBN1, MYH9, DBN1, FLNC, ARHGEF18, WDR1, ARPC1B, MYL6, ACTR2, ACTN1, ACTN4, FLNA, CAV1, ANXA1, TMOD3, SPTAN1
regulation of macromolecule biosynthetic process	54 of 162 genes, 33.3%	3654 of 24456 genes, 14.9%	6.1e-06		0	0	JUP, RAP1A, CCT4, CLTC, GNB2L1, ARF4, HSPA8, PRMT5, DDX1, XRCC6, CC2D1A, HNRNPU, RPL11, TRIM21, XRCC5, GAPDH, RPS14, SMARCC2, FLNA, HSP90AB1, DDX3X, EEF2, RPS3, RPS3A, PFN1, HIST1H2AB, WDR77, YLPM1, RBMX, SRRT, IGF2BP1, HNRNPK, RPL5, HNRPDL, RBM33, SMARCA4, CCT8, ILF3, RPL23, PELP1, HSPB1, HNRNPAB, PRMT1, DDX5, SFPQ, EEF1D, HNRNPC, ARID1A, CCT6A, RPS9, SF1, ACTN4, CAV1, CCT3
negative regulation of cellular metabolic process	41 of 162 genes, 25.3%	2329 of 24456 genes, 9.5%	7.11e-06		0	0	A2M, IQGAP1, CLTC, GNB2L1, HSPA8, MVP, PRMT5, XRCC6, CC2D1A, HNRNPU, CSTB, RPL11, ABCE1, TRIM21, XRCC5, GAPDH, RPS14, SMARCC2, FLNA, HSP90AB1, DDX3X, RPS3, HIST1H2AB, YLPM1, RPS13, SRRT, IGF2BP1, HNRNPK, RPL5, SMARCA4, ILF3, EEF1A1, RPL23, HSPB1, HNRNPAB, DDX5, SFPQ, ARID1A, HNRNPC, CAV1, RPS26
regulation of biosynthetic process	56 of 162 genes, 34.6%	3895 of 24456 genes, 15.9%	7.45e-06		0	0	JUP, RAP1A, CCT4, CLTC, GNB2L1, ARF4, HSPA8, PRMT5, DDX1, XRCC6, CC2D1A, HNRNPU, RPL11, TRIM21, XRCC5, GAPDH, RPS14, SMARCC2, FLNA, HSP90AB1, ANXA1, DDX3X, EEF2, RPS3, RPS3A, PFN1, HIST1H2AB, WDR77, YLPM1, RBMX, SRRT, IGF2BP1, HNRNPK, RPL5, HNRPDL, RBM33, SMARCA4, CCT8, EEF1A1, ILF3, RPL23, PELP1, HSPB1, HNRNPAB, PRMT1, DDX5, SFPQ, EEF1D, HNRNPC, ARID1A, CCT6A, RPS9, SF1, ACTN4, CAV1, CCT3
single-multicellular organism process	74 of 162 genes, 45.7%	6052 of 24456 genes, 24.7%	8.81e-06		0	0	CFL1, HSPA5, JUP, RAP1A, ACTB, GRN, RPS11, GNB2L1, ARF4, PRMT5, RPL22, HNRNPU, LGALS1, XRCC5, SMARCC2, HSPA9, HSP90AB1, FLNA, ANXA1, PPIA, RPS3, EPN1, WDR77, DDX21, RBMX, IGF2BP1, SRRT, RPS6, EEF1A1, EPN2, HSPB1, HNRNPAB, PRMT1, ITPR1, MYL6, PKM2, ARID1A, SVIL, CAV1, KRT4, SPTBN1, IQGAP1, VIM, CLTC, COL18A1, FN1, COPA, DBN1, FASN, WDR1, XRCC6, ACTR2, CSTB, RPL24, ACTN1, YWHAZ, GAPDH, RPS14, EEF2,…
RNA-dependent DNA biosynthetic process	8 of 162 genes, 4.9%	59 of 24456 genes, 0.2%	8.93e-06		0	0	CCT4, XRCC5, CCT6A, CCT8, HSP90AB1, HNRNPU, CCT3, HNRNPC
telomere maintenance via telomerase	8 of 162 genes, 4.9%	59 of 24456 genes, 0.2%	8.93e-06		0	0	CCT4, XRCC5, CCT6A, CCT8, HSP90AB1, HNRNPU, CCT3, HNRNPC
regulation of cellular metabolic process	69 of 162 genes, 42.6%	5450 of 24456 genes, 22.3%	1.01e-05		0	0	CFL1, HSPA5, JUP, RAP1A, GNB2L1, ARF4, PRMT5, HNRNPU, ABCE1, XRCC5, SMARCC2, HSP90AB1, FLNA, ANXA1, RPS3, WDR77, RBMX, SRRT, IGF2BP1, RPL5, CCT8, EEF1A1, ILF3, RPL23, PELP1, HSPB1, HNRNPAB, PRMT1, EEF1D, ARID1A, GNAI2, CCT6A, CAV1, A2M, IQGAP1, CCT4, CLTC, FN1, HSPA8, MVP, DDX1, XRCC6, CC2D1A, CSTB, RPL11, TRIM21, GAPDH, RPS14, DDX3X, EEF2, RPS3A, PFN1, HIST1H2AB, YLPM1, HNRNPK, RPS13, HNRPDL, RB…
telomere maintenance	10 of 162 genes, 6.2%	117 of 24456 genes, 0.5%	1.02e-05		0	0	XRCC6, YLPM1, HNRNPU, HNRNPC, XRCC5, CCT4, CCT6A, CCT8, HSP90AB1, CCT3
regulation of nitrogen compound metabolic process	67 of 162 genes, 41.4%	5211 of 24456 genes, 21.3%	1.05e-05		0	0	CFL1, HSPA5, JUP, RAP1A, GNB2L1, ARF4, PRMT5, HNRNPU, ABCE1, XRCC5, SMARCC2, HSP90AB1, FLNA, RPS3, WDR77, RBMX, SRRT, IGF2BP1, RPL5, CCT8, ILF3, RPL23, PELP1, HSPB1, HNRNPAB, PRMT1, EEF1D, ARID1A, GNAI2, CCT6A, CAV1, A2M, IQGAP1, CCT4, CLTC, FN1, HSPA8, MVP, DDX1, XRCC6, CC2D1A, CSTB, RPL11, TRIM21, GAPDH, RPS14, DDX3X, EEF2, RPS3A, PFN1, HIST1H2AB, YLPM1, HNRNPK, RPS13, HNRPDL, RBM33, SMARCA4, M…
regulation of primary metabolic process	68 of 162 genes, 42.0%	5336 of 24456 genes, 21.8%	1.08e-05		0	0	CFL1, HSPA5, JUP, RAP1A, GNB2L1, ARF4, PRMT5, HNRNPU, ABCE1, XRCC5, SMARCC2, HSP90AB1, FLNA, ANXA1, RPS3, WDR77, RBMX, SRRT, IGF2BP1, RPL5, CCT8, ILF3, RPL23, PELP1, HSPB1, HNRNPAB, PRMT1, EEF1D, ARID1A, GNAI2, CCT6A, CAV1, A2M, IQGAP1, CCT4, CLTC, FN1, HSPA8, MVP, DDX1, XRCC6, CC2D1A, CSTB, RPL11, TRIM21, GAPDH, RPS14, DDX3X, EEF2, RPS3A, PFN1, HIST1H2AB, YLPM1, HNRNPK, RPS13, HNRPDL, RBM33, SMA…
negative regulation of nitrogen compound metabolic process	39 of 162 genes, 24.1%	2174 of 24456 genes, 8.9%	1.12e-05		0	0	A2M, CLTC, GNB2L1, HSPA8, MVP, PRMT5, XRCC6, CC2D1A, HNRNPU, CSTB, RPL11, ABCE1, TRIM21, XRCC5, GAPDH, RPS14, SMARCC2, FLNA, HSP90AB1, DDX3X, RPS3, HIST1H2AB, YLPM1, RPS13, SRRT, IGF2BP1, HNRNPK, RPL5, SMARCA4, ILF3, RPL23, HSPB1, HNRNPAB, DDX5, SFPQ, ARID1A, HNRNPC, CAV1, RPS26
regulation of macromolecule metabolic process	69 of 162 genes, 42.6%	5466 of 24456 genes, 22.4%	1.15e-05		0	0	CFL1, HSPA5, JUP, RAP1A, GNB2L1, ARF4, PRMT5, HNRNPU, ABCE1, XRCC5, SMARCC2, HSP90AB1, FLNA, RPS3, WDR77, RBMX, IGF2BP1, SRRT, RPL5, CCT8, ILF3, RPL23, PELP1, HSPB1, HNRNPAB, PRMT1, EEF1D, ARID1A, GNAI2, CCT6A, CAV1, A2M, IQGAP1, CCT4, VIM, CLTC, FN1, HSPA8, MVP, DDX1, XRCC6, CC2D1A, CSTB, RPL11, TRIM21, GAPDH, RPS14, DDX3X, EEF2, RPS3A, PFN1, HIST1H2AB, YLPM1, HNRNPK, RPS13, DHX9, HNRPDL, RBM33,…
telomere organization	10 of 162 genes, 6.2%	119 of 24456 genes, 0.5%	1.21e-05		0	0	XRCC6, YLPM1, HNRNPU, HNRNPC, XRCC5, CCT4, CCT6A, CCT8, HSP90AB1, CCT3
cellular localization	41 of 162 genes, 25.3%	2387 of 24456 genes, 9.8%	1.44e-05		0	0	CFL1, HSPA5, JUP, RAP1A, IQGAP1, SPTBN1, CCT4, GRN, CLTC, GNB2L1, ARF4, HSPA8, DBN1, COPA, DDX1, ACTR2, RPL11, ABCE1, YWHAZ, FLNA, HSP90AB1, HSPA9, HNRNPM, DDX3X, PFN1, HNRNPK, MYL12A, DHX9, NRBP1, CCT8, MYH9, HSPB1, PRDX1, ITPR1, DDX5, KRT18, CCT6A, SF1, ACTN4, CAV1, CCT3
macromolecular complex disassembly	11 of 162 genes, 6.8%	158 of 24456 genes, 0.6%	1.53e-05		0	0	CFL1, WDR1, ABCE1, ARID1A, SPTBN1, SMARCA4, SMARCC2, HSPA8, RPL23, TMOD3, SPTAN1
nucleic acid metabolic process	60 of 162 genes, 37.0%	4444 of 24456 genes, 18.2%	1.75e-05		0	0	JUP, RPS16, CCT4, ARF4, HSPA8, PRMT5, DDX1, XRCC6, CC2D1A, RPL7, CPSF6, HNRNPU, RPL11, ABCE1, RPL7A, TRIM21, XRCC5, RPS8, RPS14, SMARCC2, FLNA, HSP90AB1, DDX3X, HNRNPM, RPS3, PFN1, HIST1H2AB, WDR77, YLPM1, DDX21, RBMX, RPS13, HNRNPK, SRRT, RPL5, RPS6, DHX9, HNRPDL, RBM33, SMARCA4, CCT8, ILF3, RPL23, SSBP1, PELP1, HNRNPAB, RPL35A, DDX5, SFPQ, EEF1D, HNRNPC, ARID1A, CCT6A, SF1, ACTN4, COL4A2, CAV1,…
positive regulation of cellular process	64 of 162 genes, 39.5%	4924 of 24456 genes, 20.1%	1.9e-05		0	0	CFL1, HSPA5, RAP1A, GRN, GNB2L1, ARF4, PRMT5, LGALS1, XRCC5, SMARCC2, FLNA, HSP90AB1, ANXA1, PPIA, RPS3, EPN1, WDR77, RPS15A, RBMX, SRRT, RPL5, RPS6, CCT8, EEF1A1, ILF3, RPL23, PELP1, HSPB1, HNRNPAB, PRMT1, EEF1D, ARID1A, GNAI2, CCT6A, CAV1, SPTBN1, IQGAP1, CCT4, VIM, COL18A1, FN1, HSPA8, DBN1, WDR1, XRCC6, CC2D1A, ACTR2, RPL11, TRIM21, DDX3X, EEF2, RPS3A, PFN1, HNRNPK, SMARCA4, MYH9, DDX5, ARPC1…
rRNA metabolic process	12 of 162 genes, 7.4%	203 of 24456 genes, 0.8%	2.01e-05		0	0	RPL35A, RPL7, DDX21, RPL11, RPL5, RPS6, RPS16, RPL7A, RPS8, SMARCA4, RPS14, RPS17
anatomical structure development	69 of 162 genes, 42.6%	5543 of 24456 genes, 22.7%	2.11e-05		0	0	CFL1, HSPA5, JUP, RAP1A, ACTB, GRN, GNB2L1, ARF4, ARHGEF18, PRMT5, RPL22, HNRNPU, LGALS1, XRCC5, SMARCC2, HSPA9, HSP90AB1, FLNA, ANXA1, PPIA, EPN1, WDR77, IGF2BP1, SRRT, RPS6, PLOD1, EEF1A1, SSBP1, EPN2, HSPB1, HNRNPAB, PRMT1, ITPR1, MYL6, PKM2, ARID1A, SVIL, CAV1, KRT4, IQGAP1, VIM, COL18A1, FN1, DBN1, FASN, WDR1, XRCC6, ACTR2, RPL24, ACTN1, GAPDH, RPS14, EEF2, PFN1, HNRNPK, MYL12A, SPRR3, SMARC…
protein localization	41 of 162 genes, 25.3%	2430 of 24456 genes, 9.9%	2.41e-05		0	0	CFL1, HSPA5, JUP, RAP1A, IQGAP1, SPTBN1, CCT4, CLTC, GNB2L1, FN1, ARF4, HSPA8, DBN1, COPA, DDX1, RPL11, ABCE1, YWHAZ, FLNA, HSP90AB1, HSPA9, ANXA1, HNRNPM, DDX3X, PPIA, RRBP1, PFN1, HNRNPK, MYL12A, DHX9, CCT8, MYH9, HSPB1, PRDX1, DDX5, KRT18, CCT6A, SF1, ACTN4, CAV1, CCT3
cytoplasmic translation	7 of 162 genes, 4.3%	44 of 24456 genes, 0.2%	2.64e-05		0	0	RPL22, RPL36, RPL7, RPS2, RPL6, EEF2, RPL8
ribosomal large subunit biogenesis	8 of 162 genes, 4.9%	68 of 24456 genes, 0.3%	2.83e-05		0	0	RPL35A, RPL7, RPL11, RPL24, RPL6, RPL5, RPL7A, RPL23A
viral process	13 of 162 genes, 8.0%	257 of 24456 genes, 1.1%	3.13e-05		0	0	CFL1, DDX5, PFN1, LGALS1, TRIM21, PCBP2, SMARCA4, ILF3, HSP90AB1, HSPA8, DDX3X, CAV1, PPIA
negative regulation of macromolecule metabolic process	40 of 162 genes, 24.7%	2354 of 24456 genes, 9.6%	3.13e-05		0	0	A2M, RAP1A, CLTC, GNB2L1, HSPA8, MVP, PRMT5, XRCC6, CC2D1A, HNRNPU, CSTB, RPL11, ABCE1, TRIM21, XRCC5, GAPDH, RPS14, SMARCC2, FLNA, HSP90AB1, DDX3X, RPS3, HIST1H2AB, YLPM1, RPS13, SRRT, IGF2BP1, HNRNPK, RPL5, SMARCA4, ILF3, RPL23, HSPB1, HNRNPAB, DDX5, SFPQ, ARID1A, HNRNPC, CAV1, RPS26
regulation of cellular biosynthetic process	54 of 162 genes, 33.3%	3840 of 24456 genes, 15.7%	3.54e-05		0	0	JUP, CCT4, CLTC, GNB2L1, ARF4, HSPA8, PRMT5, DDX1, XRCC6, CC2D1A, HNRNPU, RPL11, TRIM21, XRCC5, GAPDH, RPS14, SMARCC2, FLNA, HSP90AB1, ANXA1, DDX3X, EEF2, RPS3, RPS3A, PFN1, HIST1H2AB, WDR77, YLPM1, RBMX, SRRT, IGF2BP1, HNRNPK, RPL5, HNRPDL, RBM33, SMARCA4, CCT8, ILF3, RPL23, PELP1, HSPB1, HNRNPAB, PRMT1, DDX5, SFPQ, EEF1D, HNRNPC, ARID1A, CCT6A, RPS9, SF1, ACTN4, CAV1, CCT3
symbiosis, encompassing mutualism through parasitism	14 of 162 genes, 8.6%	314 of 24456 genes, 1.3%	4.28e-05		0	0	CFL1, DDX5, PFN1, LGALS1, TRIM21, PCBP2, FN1, SMARCA4, ILF3, HSP90AB1, HSPA8, CAV1, DDX3X, PPIA
cytoskeleton organization	26 of 162 genes, 16.0%	1122 of 24456 genes, 4.6%	4.31e-05		0	0	CFL1, RPS3, PFN1, KRT4, ZYX, ACTB, SPTBN1, VIM, CLTC, MYH9, DBN1, ARHGEF18, ARPC1B, WDR1, KRT13, KRT18, ACTR2, SVIL, ACTN1, GAPDH, ACTN4, FLNA, CAV1, ANXA1, TMOD3, SPTAN1
rRNA processing	11 of 162 genes, 6.8%	175 of 24456 genes, 0.7%	4.44e-05		0	0	RPL35A, RPL7, DDX21, RPL11, RPL5, RPS6, RPS16, RPL7A, RPS8, RPS14, RPS17
telomere maintenance via telomere lengthening	8 of 162 genes, 4.9%	72 of 24456 genes, 0.3%	4.48e-05		0	0	CCT4, XRCC5, CCT6A, CCT8, HSP90AB1, HNRNPU, CCT3, HNRNPC
interspecies interaction between organisms	14 of 162 genes, 8.6%	318 of 24456 genes, 1.3%	5.01e-05		0	0	CFL1, DDX5, PFN1, LGALS1, TRIM21, PCBP2, FN1, SMARCA4, ILF3, HSP90AB1, HSPA8, CAV1, DDX3X, PPIA
regulation of metabolic process	71 of 162 genes, 43.8%	5911 of 24456 genes, 24.2%	5.17e-05		0	0	CFL1, HSPA5, JUP, RAP1A, GNB2L1, ARF4, PRMT5, HNRNPU, ABCE1, XRCC5, SMARCC2, HSP90AB1, FLNA, ANXA1, RPS3, WDR77, RBMX, IGF2BP1, SRRT, RPL5, CCT8, EEF1A1, ILF3, RPL23, PELP1, HSPB1, HNRNPAB, PRMT1, EEF1D, ARID1A, GNAI2, CCT6A, CAV1, A2M, IQGAP1, CCT4, VIM, CLTC, FN1, HSPA8, MVP, DDX1, XRCC6, CC2D1A, CSTB, RPL11, TRIM21, GAPDH, RPS14, DDX3X, EEF2, RPS3A, PFN1, HIST1H2AB, YLPM1, HNRNPK, RPS13, DHX9,…
negative regulation of metabolic process	42 of 162 genes, 25.9%	2599 of 24456 genes, 10.6%	5.27e-05		0	0	A2M, RAP1A, IQGAP1, CLTC, GNB2L1, HSPA8, MVP, PRMT5, XRCC6, CC2D1A, HNRNPU, CSTB, RPL11, ABCE1, TRIM21, XRCC5, GAPDH, RPS14, SMARCC2, FLNA, HSP90AB1, DDX3X, RPS3, HIST1H2AB, YLPM1, RPS13, SRRT, IGF2BP1, HNRNPK, RPL5, SMARCA4, ILF3, EEF1A1, RPL23, HSPB1, HNRNPAB, DDX5, SFPQ, ARID1A, HNRNPC, CAV1, RPS26
protein localization to nucleus	15 of 162 genes, 9.3%	374 of 24456 genes, 1.5%	5.41e-05		0	0	CFL1, DDX5, RPL11, JUP, SPTBN1, CCT4, CCT6A, CCT8, SF1, FLNA, HSP90AB1, HSPA8, HNRNPM, CCT3, PRDX1
posttranscriptional regulation of gene expression	16 of 162 genes, 9.9%	432 of 24456 genes, 1.8%	5.58e-05		0	0	RPS3, RPS3A, IGF2BP1, SRRT, RPL5, DHX9, GNB2L1, ILF3, DDX5, HNRNPU, HNRNPC, GAPDH, RPS9, DDX3X, CAV1, EEF2
regulation of telomere maintenance via telomerase	7 of 162 genes, 4.3%	49 of 24456 genes, 0.2%	5.75e-05		0	0	CCT4, XRCC5, CCT6A, CCT8, HNRNPU, CCT3, HNRNPC
negative regulation of macromolecule biosynthetic process	29 of 162 genes, 17.9%	1394 of 24456 genes, 5.7%	6.42e-05		0	0	RPS3, HIST1H2AB, YLPM1, HNRNPK, IGF2BP1, SRRT, RAP1A, CLTC, GNB2L1, SMARCA4, HSPA8, ILF3, RPL23, HNRNPAB, PRMT5, DDX5, SFPQ, XRCC6, CC2D1A, HNRNPU, HNRNPC, ARID1A, XRCC5, GAPDH, RPS14, SMARCC2, FLNA, CAV1, DDX3X
single-organism cellular process	101 of 162 genes, 62.3%	10054 of 24456 genes, 41.1%	6.5e-05		0	0	CFL1, HSPA5, JUP, RAP1A, ACTB, GRN, RPS11, GNB2L1, ARF4, BUB3, ARHGEF18, LDHA, PRMT5, RPL22, HNRNPU, ABCE1, LGALS1, LGALS7, XRCC5, RPN2, SMARCC2, HSPA9, HSP90AB1, FLNA, ANXA1, PPIA, RPS3, WDR77, DDX21, RPS15A, RBMX, SRRT, RPS6, CCT8, PLOD1, EEF1A1, RPL23, SSBP1, HSPB1, AHCY, HNRNPAB, PRMT1, ITPR1, MYL6, EEF1D, PKM2, ARID1A, GNAI2, CCT6A, CAV1, KRT4, A2M, SPTBN1, IQGAP1, CCT4, VIM, CLTC, COL18A1, …
protein complex subunit organization	28 of 162 genes, 17.3%	1311 of 24456 genes, 5.4%	6.6e-05		0	0	CFL1, RPS3, PFN1, EPN1, JUP, SPTBN1, CLTC, GNB2L1, CCT8, FN1, EEF1A1, HSPA8, DBN1, ARPC1B, WDR1, XRCC6, ACTR2, CPSF6, ABCE1, PKM2, TRIM21, HSP90AB1, HIST1H4A, CAV1, TMOD3, DDX3X, CCT3, SPTAN1
positive regulation of viral process	8 of 162 genes, 4.9%	76 of 24456 genes, 0.3%	6.9e-05		0	0	CFL1, TRIM21, PFN1, SMARCA4, HSPA8, DDX3X, LGALS1, PPIA
protein stabilization	10 of 162 genes, 6.2%	144 of 24456 genes, 0.6%	7.59e-05	10.3333	0	0	PFN1, RPL11, RPL5, CCT4, CCT6A, GAPDH, CCT8, FLNA, RPL23, CCT3
negative regulation of biosynthetic process	30 of 162 genes, 18.5%	1492 of 24456 genes, 6.1%	7.64e-05		0	0	RPS3, HIST1H2AB, YLPM1, HNRNPK, IGF2BP1, SRRT, RAP1A, CLTC, GNB2L1, SMARCA4, EEF1A1, HSPA8, ILF3, RPL23, HNRNPAB, PRMT5, DDX5, SFPQ, XRCC6, CC2D1A, HNRNPU, HNRNPC, ARID1A, XRCC5, GAPDH, RPS14, SMARCC2, FLNA, CAV1, DDX3X
positive regulation of neurogenesis	17 of 162 genes, 10.5%	505 of 24456 genes, 2.1%	8.13e-05		0	0	CFL1, XRCC6, HSPA5, ACTR2, HNRNPK, SRRT, RAP1A, IQGAP1, GRN, XRCC5, VIM, FN1, EEF1A1, FLNA, DBN1, HSPB1, PRMT5
supramolecular fiber organization	18 of 162 genes, 11.1%	570 of 24456 genes, 2.3%	8.41e-05		0	0	CFL1, RPS3, PFN1, ZYX, SPTBN1, VIM, HSPA8, DBN1, WDR1, ARPC1B, ACTR2, ACTN1, HSP90AB1, ACTN4, FLNA, TMOD3, CAV1, SPTAN1
regulation of telomere maintenance	8 of 162 genes, 4.9%	79 of 24456 genes, 0.3%	9.39e-05		0	0	CCT4, XRCC5, CCT6A, CCT8, YLPM1, HNRNPU, CCT3, HNRNPC
regulation of protein stability	12 of 162 genes, 7.4%	235 of 24456 genes, 1.0%	0.0001		0	0	PFN1, RPL11, RPL5, CCT4, TRIM21, CCT6A, GAPDH, CCT8, FLNA, HSPA8, RPL23, CCT3
regulation of symbiosis, encompassing mutualism through parasitism	11 of 162 genes, 6.8%	192 of 24456 genes, 0.8%	0.00011		0	0	CFL1, DDX5, PFN1, LGALS1, TRIM21, SMARCA4, ILF3, HSPA8, DDX3X, CAV1, PPIA
RNA metabolic process	54 of 162 genes, 33.3%	3978 of 24456 genes, 16.3%	0.00011		0	0	JUP, RPS16, ARF4, HSPA8, PRMT5, DDX1, XRCC6, CC2D1A, RPL7, CPSF6, HNRNPU, RPL11, ABCE1, RPL7A, TRIM21, XRCC5, RPS8, RPS14, SMARCC2, FLNA, DDX3X, HNRNPM, RPS3, PFN1, HIST1H2AB, WDR77, YLPM1, DDX21, RBMX, RPS13, SRRT, HNRNPK, RPL5, RPS6, DHX9, HNRPDL, RBM33, SMARCA4, ILF3, RPL23, PELP1, HNRNPAB, RPL35A, DDX5, SFPQ, EEF1D, HNRNPC, ARID1A, SF1, ACTN4, COL4A2, CAV1, RPS26, RPS17
multicellular organism development	63 of 162 genes, 38.9%	5042 of 24456 genes, 20.6%	0.00012		0	0	CFL1, HSPA5, KRT4, JUP, RAP1A, ACTB, IQGAP1, GRN, VIM, COL18A1, GNB2L1, FN1, ARF4, DBN1, PRMT5, RPL22, WDR1, FASN, XRCC6, ACTR2, HNRNPU, LGALS1, RPL24, ACTN1, XRCC5, GAPDH, RPS14, SMARCC2, HSPA9, FLNA, HSP90AB1, ANXA1, EEF2, PPIA, PFN1, EPN1, WDR77, HNRNPK, SRRT, IGF2BP1, RPS6, SPRR3, SMARCA4, EEF1A1, MYH9, EPN2, HSPB1, HNRNPAB, PRMT1, ITPR1, DDX5, MYL6, RPS4X, PKM2, ARID1A, PPL, SVIL, PGK1, SF1,…
system development	58 of 162 genes, 35.8%	4452 of 24456 genes, 18.2%	0.00013		0	0	CFL1, HSPA5, JUP, RAP1A, ACTB, IQGAP1, GRN, VIM, COL18A1, FN1, ARF4, DBN1, PRMT5, RPL22, WDR1, FASN, XRCC6, ACTR2, HNRNPU, LGALS1, RPL24, ACTN1, XRCC5, RPS14, SMARCC2, HSPA9, FLNA, HSP90AB1, ANXA1, EEF2, PPIA, PFN1, EPN1, WDR77, HNRNPK, SRRT, IGF2BP1, RPS6, SPRR3, SMARCA4, EEF1A1, MYH9, EPN2, HSPB1, HNRNPAB, PRMT1, DDX5, MYL6, ARID1A, PKM2, PPL, SVIL, PGK1, SF1, COL4A2, HIST1H4A, CAV1, TMOD3
regulation of cellular macromolecule biosynthetic process	50 of 162 genes, 30.9%	3550 of 24456 genes, 14.5%	0.00014		0	0	JUP, CCT4, GNB2L1, ARF4, HSPA8, PRMT5, DDX1, XRCC6, CC2D1A, HNRNPU, RPL11, TRIM21, XRCC5, GAPDH, RPS14, SMARCC2, FLNA, HSP90AB1, DDX3X, EEF2, RPS3, RPS3A, PFN1, HIST1H2AB, WDR77, YLPM1, RBMX, SRRT, IGF2BP1, HNRNPK, RPL5, HNRPDL, RBM33, SMARCA4, CCT8, ILF3, RPL23, PELP1, HNRNPAB, PRMT1, DDX5, SFPQ, EEF1D, HNRNPC, ARID1A, CCT6A, RPS9, SF1, CAV1, CCT3
regulation of supramolecular fiber organization	13 of 162 genes, 8.0%	293 of 24456 genes, 1.2%	0.00014		0	0	CFL1, RPS3, ARPC1B, WDR1, PFN1, ACTR2, SPTBN1, FLNA, HSPA8, CAV1, TMOD3, DBN1, SPTAN1
regulation of telomere maintenance via telomere lengthening	7 of 162 genes, 4.3%	57 of 24456 genes, 0.2%	0.00016		0	0	CCT4, XRCC5, CCT6A, CCT8, HNRNPU, CCT3, HNRNPC
macromolecule localization	42 of 162 genes, 25.9%	2713 of 24456 genes, 11.1%	0.00017		0	0	CFL1, HSPA5, JUP, RAP1A, IQGAP1, SPTBN1, CCT4, CLTC, GNB2L1, FN1, ARF4, HSPA8, DBN1, COPA, DDX1, RPL11, ABCE1, YWHAZ, FLNA, HSP90AB1, HSPA9, ANXA1, HNRNPM, DDX3X, PPIA, RRBP1, PFN1, IGF2BP1, HNRNPK, MYL12A, DHX9, CCT8, MYH9, HSPB1, PRDX1, DDX5, KRT18, CCT6A, SF1, ACTN4, CAV1, CCT3
protein localization to organelle	21 of 162 genes, 13.0%	814 of 24456 genes, 3.3%	0.00018		0	0	CFL1, HSPA5, JUP, DHX9, SPTBN1, CCT4, CCT8, ARF4, HSPA8, PRDX1, DDX1, DDX5, RPL11, YWHAZ, CCT6A, SF1, HSP90AB1, FLNA, DDX3X, HNRNPM, CCT3
ncRNA processing	13 of 162 genes, 8.0%	300 of 24456 genes, 1.2%	0.00019		0	0	RPL35A, DDX1, RPL7, DDX21, RPL11, SRRT, RPL5, RPS6, RPS16, RPL7A, RPS8, RPS14, RPS17
regulation of viral process	10 of 162 genes, 6.2%	160 of 24456 genes, 0.7%	0.0002		0	0	CFL1, TRIM21, DDX5, PFN1, SMARCA4, HSPA8, ILF3, DDX3X, LGALS1, PPIA
protein localization to nuclear body	4 of 162 genes, 2.5%	8 of 24456 genes, 0.0%	0.00021		0	0	CCT4, CCT6A, CCT8, CCT3
protein localization to Cajal body	4 of 162 genes, 2.5%	8 of 24456 genes, 0.0%	0.00021		0	0	CCT4, CCT6A, CCT8, CCT3
regulation of protein localization to Cajal body	4 of 162 genes, 2.5%	8 of 24456 genes, 0.0%	0.00021		0	0	CCT4, CCT6A, CCT8, CCT3
positive regulation of protein localization to Cajal body	4 of 162 genes, 2.5%	8 of 24456 genes, 0.0%	0.00021		0	0	CCT4, CCT6A, CCT8, CCT3
protein localization to nucleoplasm	4 of 162 genes, 2.5%	8 of 24456 genes, 0.0%	0.00021		0	0	CCT4, CCT6A, CCT8, CCT3
cellular response to chemical stimulus	40 of 162 genes, 24.7%	2539 of 24456 genes, 10.4%	0.00024		0	0	CFL1, HSPA5, JUP, RAP1A, IQGAP1, GNB2L1, FN1, DBN1, RPLP0, FASN, HNRNPU, GAPDH, HSP90AB1, ANXA1, DDX3X, RPS3, RPS2, ZYX, RBMX, SRRT, HNRNPK, RBM33, SMARCA4, EEF1A1, RPL23, PELP1, HSPB1, PRDX1, ITPR1, DDX5, KRT18, SFPQ, ARID1A, PKM2, GNAI2, SF1, FUS, PGK1, COL4A2, CAV1
toxin transport	6 of 162 genes, 3.7%	37 of 24456 genes, 0.2%	0.00026		0	0	CCT4, HSPA5, CCT6A, CCT8, CCT3, ARID1A
biological regulation	110 of 162 genes, 67.9%	11670 of 24456 genes, 47.7%	0.00026		0	0	CFL1, HSPA5, JUP, RAP1A, ACTB, GRN, GNB2L1, ARF4, BUB3, ARHGEF18, PRMT5, HNRNPU, ABCE1, C4A, LGALS1, XRCC5, SMARCC2, HSPA9, HSP90AB1, FLNA, ANXA1, HNRNPM, PPIA, RPS3, EPN1, WDR77, RPS2, RPS15A, RBMX, IGF2BP1, SRRT, RPL5, RPS6, CCT8, NRBP1, EEF1A1, ILF3, RPL23, SSBP1, EPN2, PELP1, HSPB1, HNRNPAB, PRMT1, ITPR1, EEF1D, ARID1A, GNAI2, CCT6A, CAV1, KRT4, A2M, SPTBN1, IQGAP1, CCT4, PCBP2, VIM, CLTC, CO…
positive regulation of macromolecule metabolic process	42 of 162 genes, 25.9%	2796 of 24456 genes, 11.4%	0.0004		0	0	CFL1, HSPA5, RAP1A, IQGAP1, CCT4, VIM, GNB2L1, FN1, ARF4, HSPA8, XRCC6, HNRNPU, RPL11, XRCC5, SMARCC2, HSP90AB1, DDX3X, EEF2, RPS3A, RPS3, PFN1, RBMX, HNRNPK, RPL5, SMARCA4, CCT8, MYH9, ILF3, RPL23, PELP1, HSPB1, PRMT1, HNRNPAB, DDX5, SFPQ, ARID1A, GNAI2, CCT6A, RPS9, SF1, CAV1, CCT3
negative regulation of cellular macromolecule biosynthetic process	27 of 162 genes, 16.7%	1344 of 24456 genes, 5.5%	0.0004		0	0	RPS3, HIST1H2AB, YLPM1, HNRNPK, IGF2BP1, SRRT, GNB2L1, SMARCA4, HSPA8, ILF3, RPL23, HNRNPAB, PRMT5, DDX5, SFPQ, XRCC6, CC2D1A, HNRNPU, HNRNPC, ARID1A, XRCC5, GAPDH, RPS14, SMARCC2, FLNA, CAV1, DDX3X
positive regulation of nervous system development	17 of 162 genes, 10.5%	572 of 24456 genes, 2.3%	0.00047		0	0	CFL1, XRCC6, HSPA5, ACTR2, HNRNPK, SRRT, RAP1A, IQGAP1, GRN, XRCC5, VIM, FN1, EEF1A1, FLNA, DBN1, HSPB1, PRMT5
regulation of protein polymerization	10 of 162 genes, 6.2%	176 of 24456 genes, 0.7%	0.0005		0	0	CFL1, RPS3, ARPC1B, PFN1, ACTR2, SPTBN1, DBN1, TMOD3, CAV1, SPTAN1
positive regulation of cell development	17 of 162 genes, 10.5%	575 of 24456 genes, 2.4%	0.00051		0	0	CFL1, XRCC6, HSPA5, ACTR2, HNRNPK, SRRT, RAP1A, IQGAP1, GRN, XRCC5, VIM, FN1, EEF1A1, FLNA, DBN1, HSPB1, PRMT5
regulation of cellular protein localization	17 of 162 genes, 10.5%	577 of 24456 genes, 2.4%	0.00053		0	0	CFL1, HNRNPK, JUP, IQGAP1, SPTBN1, CCT4, CLTC, GNB2L1, CCT8, DBN1, PRDX1, DDX5, CCT6A, HSP90AB1, FLNA, HNRNPM, CCT3
positive regulation of metabolic process	44 of 162 genes, 27.2%	3042 of 24456 genes, 12.4%	0.00055		0	0	CFL1, HSPA5, RAP1A, IQGAP1, CCT4, VIM, GNB2L1, FN1, ARF4, HSPA8, XRCC6, HNRNPU, RPL11, TRIM21, XRCC5, SMARCC2, HSP90AB1, ANXA1, DDX3X, EEF2, RPS3, RPS3A, PFN1, RBMX, HNRNPK, RPL5, SMARCA4, CCT8, MYH9, ILF3, RPL23, PELP1, HSPB1, PRMT1, HNRNPAB, DDX5, SFPQ, ARID1A, GNAI2, CCT6A, RPS9, SF1, CAV1, CCT3
negative regulation of cellular component organization	18 of 162 genes, 11.1%	648 of 24456 genes, 2.6%	0.00056		0	0	CFL1, PFN1, SPTBN1, VIM, CLTC, GNB2L1, HSPA8, DBN1, HNRNPU, HNRNPC, LGALS1, XRCC5, ACTN4, FLNA, DDX3X, TMOD3, CAV1, SPTAN1
ribosomal small subunit biogenesis	7 of 162 genes, 4.3%	68 of 24456 genes, 0.3%	0.00058		0	0	RPS25, RPS16, RPS8, RPS14, RPS2, RPS17, RPS6
protein complex assembly	25 of 162 genes, 15.4%	1197 of 24456 genes, 4.9%	0.00059		0	0	CFL1, RPS3, PFN1, EPN1, JUP, SPTBN1, CLTC, GNB2L1, CCT8, FN1, EEF1A1, DBN1, ARPC1B, XRCC6, ACTR2, CPSF6, PKM2, TRIM21, HSP90AB1, HIST1H4A, CAV1, TMOD3, DDX3X, CCT3, SPTAN1
protein complex biogenesis	25 of 162 genes, 15.4%	1198 of 24456 genes, 4.9%	0.0006		0	0	CFL1, RPS3, PFN1, EPN1, JUP, SPTBN1, CLTC, GNB2L1, CCT8, FN1, EEF1A1, DBN1, ARPC1B, XRCC6, ACTR2, CPSF6, PKM2, TRIM21, HSP90AB1, HIST1H4A, CAV1, TMOD3, DDX3X, CCT3, SPTAN1
negative regulation of cellular biosynthetic process	28 of 162 genes, 17.3%	1462 of 24456 genes, 6.0%	0.00062		0	0	RPS3, HIST1H2AB, YLPM1, HNRNPK, IGF2BP1, SRRT, CLTC, GNB2L1, SMARCA4, HSPA8, ILF3, RPL23, HNRNPAB, PRMT5, DDX5, SFPQ, XRCC6, CC2D1A, HNRNPU, HNRNPC, ARID1A, XRCC5, GAPDH, RPS14, SMARCC2, FLNA, CAV1, DDX3X
regulation of actin filament-based process	13 of 162 genes, 8.0%	333 of 24456 genes, 1.4%	0.00063		0	0	CFL1, ARPC1B, WDR1, PFN1, ACTR2, JUP, SPTBN1, FLNA, MYH9, CAV1, TMOD3, DBN1, SPTAN1
actin cytoskeleton organization	17 of 162 genes, 10.5%	584 of 24456 genes, 2.4%	0.00063		0	0	CFL1, PFN1, ZYX, ACTB, SPTBN1, MYH9, DBN1, ARHGEF18, WDR1, ARPC1B, ACTR2, ACTN1, ACTN4, FLNA, TMOD3, ANXA1, SPTAN1
viral life cycle	10 of 162 genes, 6.2%	182 of 24456 genes, 0.7%	0.00068		0	0	DDX5, LGALS1, TRIM21, PCBP2, ILF3, HSP90AB1, HSPA8, DDX3X, CAV1, PPIA
actin filament organization	13 of 162 genes, 8.0%	339 of 24456 genes, 1.4%	0.00077		0	0	CFL1, ARPC1B, WDR1, PFN1, ACTR2, ZYX, ACTN1, SPTBN1, FLNA, ACTN4, TMOD3, DBN1, SPTAN1
chromosome organization	23 of 162 genes, 14.2%	1050 of 24456 genes, 4.3%	0.00081		0	0	HIST1H2AB, YLPM1, ACTB, CCT4, CCT8, SMARCA4, BUB3, PRMT1, PRMT5, DDX1, SFPQ, XRCC6, HIST1H2BC, HNRNPU, HNRNPC, ARID1A, XRCC5, CCT6A, SMARCC2, HSP90AB1, HIST1H4A, ANXA1, CCT3
regulation of neurogenesis	20 of 162 genes, 12.3%	822 of 24456 genes, 3.4%	0.00097		0	0	CFL1, HSPA5, HNRNPK, SRRT, RAP1A, IQGAP1, GRN, VIM, FN1, EEF1A1, DBN1, HSPB1, PRMT5, WDR1, XRCC6, ACTR2, LGALS1, XRCC5, FLNA, CAV1
regulation of DNA biosynthetic process	8 of 162 genes, 4.9%	107 of 24456 genes, 0.4%	0.001		0	0	CCT4, XRCC5, CCT6A, CCT8, HSP90AB1, HNRNPU, CCT3, HNRNPC
regulation of biological process	105 of 162 genes, 64.8%	11163 of 24456 genes, 45.6%	0.00111		0	0	CFL1, HSPA5, JUP, RAP1A, GRN, GNB2L1, ARF4, BUB3, ARHGEF18, PRMT5, HNRNPU, ABCE1, C4A, LGALS1, XRCC5, SMARCC2, HSPA9, HSP90AB1, FLNA, ANXA1, HNRNPM, PPIA, RPS3, EPN1, WDR77, RPS15A, RBMX, IGF2BP1, SRRT, RPL5, RPS6, CCT8, NRBP1, EEF1A1, ILF3, RPL23, EPN2, PELP1, HSPB1, HNRNPAB, PRMT1, ITPR1, EEF1D, ARID1A, GNAI2, CCT6A, CAV1, KRT4, A2M, SPTBN1, IQGAP1, CCT4, PCBP2, VIM, CLTC, COL18A1, FN1, HSPA8, …
ncRNA metabolic process	14 of 162 genes, 8.6%	412 of 24456 genes, 1.7%	0.00118		0	0	RPL35A, DDX1, RPL7, DDX21, RPL11, SRRT, RPL5, RPS6, RPS16, RPL7A, RPS8, RPS14, SMARCA4, RPS17
cellular response to interleukin-4	5 of 162 genes, 3.1%	27 of 24456 genes, 0.1%	0.00148		0	0	FASN, HSPA5, RPS2, HSP90AB1, RPLP0
cell junction organization	10 of 162 genes, 6.2%	199 of 24456 genes, 0.8%	0.00154		0	0	CFL1, WDR1, JUP, RAP1A, ACTN1, IQGAP1, FN1, FLNA, ACTN4, CAV1
protein folding	9 of 162 genes, 5.6%	155 of 24456 genes, 0.6%	0.00166		0	0	CCT4, CCT6A, CCT8, HSPA8, HSPA9, HSP90AB1, CCT3, HSPB1, PPIA
regulation of homeostatic process	15 of 162 genes, 9.3%	490 of 24456 genes, 2.0%	0.00172		0	0	ITPR1, YLPM1, HNRNPU, HNRNPC, CCT4, XRCC5, CCT6A, GNB2L1, SMARCA4, CCT8, HSPA9, CAV1, ANXA1, CCT3, PRMT1
regulation of actin polymerization or depolymerization	9 of 162 genes, 5.6%	156 of 24456 genes, 0.6%	0.00175		0	0	CFL1, ARPC1B, WDR1, PFN1, ACTR2, SPTBN1, DBN1, TMOD3, SPTAN1
regulation of actin filament length	9 of 162 genes, 5.6%	157 of 24456 genes, 0.6%	0.00185		0	0	CFL1, ARPC1B, WDR1, PFN1, ACTR2, SPTBN1, DBN1, TMOD3, SPTAN1
regulation of protein complex assembly	13 of 162 genes, 8.0%	367 of 24456 genes, 1.5%	0.00189		0	0	CFL1, RPS3, ARPC1B, PFN1, EPN1, ACTR2, SPTBN1, GNB2L1, CAV1, DDX3X, DBN1, TMOD3, SPTAN1
positive regulation of cellular protein localization	13 of 162 genes, 8.0%	367 of 24456 genes, 1.5%	0.00189		0	0	CFL1, HNRNPK, JUP, IQGAP1, SPTBN1, CCT4, CCT6A, GNB2L1, CCT8, FLNA, HSP90AB1, HNRNPM, CCT3
regulation of nucleobase-containing compound metabolic process	48 of 162 genes, 29.6%	3632 of 24456 genes, 14.9%	0.00195		0	0	HSPA5, JUP, CCT4, GNB2L1, ARF4, HSPA8, PRMT5, DDX1, XRCC6, CC2D1A, HNRNPU, RPL11, ABCE1, TRIM21, XRCC5, RPS14, SMARCC2, FLNA, HSP90AB1, DDX3X, RPS3, PFN1, HIST1H2AB, WDR77, YLPM1, RBMX, RPS13, SRRT, HNRNPK, HNRPDL, RBM33, SMARCA4, CCT8, ILF3, RPL23, PELP1, HNRNPAB, DDX5, SFPQ, EEF1D, HNRNPC, ARID1A, CCT6A, SF1, ACTN4, CAV1, CCT3, RPS26
regulation of molecular function	35 of 162 genes, 21.6%	2231 of 24456 genes, 9.1%	0.00201		0	0	CFL1, HSPA5, JUP, A2M, RAP1A, IQGAP1, CCT4, GNB2L1, ARF4, HSPA8, CTTNBP2NL, DBN1, MVP, XRCC6, HNRNPU, CSTB, RPL11, ABCE1, TRIM21, XRCC5, HSP90AB1, FLNA, ANXA1, DDX3X, RPS3, PFN1, RPS2, HNRNPK, RPL5, SMARCA4, RPL23, SSBP1, HSPB1, GNAI2, CAV1
cell junction assembly	9 of 162 genes, 5.6%	159 of 24456 genes, 0.7%	0.00206		0	0	CFL1, WDR1, JUP, RAP1A, ACTN1, IQGAP1, FN1, ACTN4, CAV1
response to interleukin-4	5 of 162 genes, 3.1%	29 of 24456 genes, 0.1%	0.00215		0	0	FASN, HSPA5, RPS2, HSP90AB1, RPLP0
regulation of cell development	21 of 162 genes, 13.0%	947 of 24456 genes, 3.9%	0.00221		0	0	CFL1, HSPA5, HNRNPK, SRRT, RAP1A, IQGAP1, GRN, VIM, FN1, EEF1A1, DBN1, HSPB1, PRMT5, WDR1, XRCC6, ACTR2, LGALS1, XRCC5, ACTN4, FLNA, CAV1
ribosomal large subunit assembly	5 of 162 genes, 3.1%	30 of 24456 genes, 0.1%	0.00257		0	0	RPL11, RPL24, RPL23A, RPL6, RPL5
regulation of gene expression	51 of 162 genes, 31.5%	4014 of 24456 genes, 16.4%	0.00258		0	0	JUP, A2M, VIM, GNB2L1, FN1, ARF4, HSPA8, PRMT5, DDX1, XRCC6, CC2D1A, HNRNPU, RPL11, TRIM21, XRCC5, GAPDH, RPS14, SMARCC2, FLNA, DDX3X, EEF2, RPS3, RPS3A, PFN1, HIST1H2AB, WDR77, YLPM1, RBMX, RPS13, SRRT, IGF2BP1, HNRNPK, RPL5, DHX9, HNRPDL, SMARCA4, RBM33, MYH9, ILF3, RPL23, PELP1, HNRNPAB, DDX5, SFPQ, EEF1D, HNRNPC, ARID1A, RPS9, SF1, CAV1, RPS26
cellular response to endogenous stimulus	23 of 162 genes, 14.2%	1125 of 24456 genes, 4.6%	0.00265		0	0	CFL1, RPS3, HSPA5, ZYX, HNRNPK, JUP, RAP1A, IQGAP1, SMARCA4, RBM33, EEF1A1, RPL23, DBN1, ITPR1, DDX5, HNRNPU, ARID1A, PKM2, SF1, HSP90AB1, COL4A2, CAV1, ANXA1
myeloid cell homeostasis	9 of 162 genes, 5.6%	165 of 24456 genes, 0.7%	0.0028		0	0	RPS6, SMARCA4, RPS14, HSPA9, TMOD3, ANXA1, RPS17, PRMT1, PRDX1
negative regulation of nucleobase-containing compound metabolic process	25 of 162 genes, 15.4%	1307 of 24456 genes, 5.3%	0.00294		0	0	RPS3, HIST1H2AB, YLPM1, RPS13, HNRNPK, SMARCA4, HSPA8, ILF3, RPL23, HNRNPAB, PRMT5, DDX5, SFPQ, XRCC6, CC2D1A, HNRNPU, ABCE1, HNRNPC, ARID1A, XRCC5, RPS14, SMARCC2, FLNA, CAV1, RPS26
cellular response to organic substance	33 of 162 genes, 20.4%	2067 of 24456 genes, 8.5%	0.00297		0	0	CFL1, HSPA5, JUP, RAP1A, IQGAP1, GNB2L1, FN1, DBN1, RPLP0, FASN, HNRNPU, GAPDH, HSP90AB1, ANXA1, RPS3, RPS2, ZYX, RBMX, SRRT, HNRNPK, RBM33, SMARCA4, EEF1A1, RPL23, HSPB1, DDX5, ITPR1, KRT18, ARID1A, PKM2, SF1, COL4A2, CAV1
regulation of organelle organization	23 of 162 genes, 14.2%	1137 of 24456 genes, 4.6%	0.00316		0	0	CFL1, RPS3, PFN1, YLPM1, SPTBN1, CCT4, CLTC, CCT8, DBN1, WDR1, ARPC1B, SFPQ, ACTR2, HNRNPU, HNRNPC, XRCC5, CCT6A, FLNA, CAV1, ANXA1, TMOD3, CCT3, SPTAN1
'de novo' protein folding	5 of 162 genes, 3.1%	32 of 24456 genes, 0.1%	0.00359		0	0	CCT4, CCT6A, CCT8, HSPA8, CCT3
positive regulation of telomere maintenance via telomerase	5 of 162 genes, 3.1%	32 of 24456 genes, 0.1%	0.00359		0	0	CCT4, XRCC5, CCT6A, CCT8, CCT3
osteoblast differentiation	10 of 162 genes, 6.2%	221 of 24456 genes, 0.9%	0.00399		0	0	DDX5, FASN, DDX21, RBMX, HNRNPU, HNRNPC, DHX9, CLTC, RPS11, GNB2L1
negative regulation of gene expression	28 of 162 genes, 17.3%	1608 of 24456 genes, 6.6%	0.00407		0	0	RPS3, HIST1H2AB, YLPM1, RPS13, HNRNPK, IGF2BP1, SRRT, A2M, GNB2L1, SMARCA4, HSPA8, ILF3, RPL23, HNRNPAB, PRMT5, DDX5, SFPQ, XRCC6, CC2D1A, ARID1A, XRCC5, GAPDH, RPS14, SMARCC2, FLNA, CAV1, DDX3X, RPS26
positive regulation of cellular metabolic process	40 of 162 genes, 24.7%	2831 of 24456 genes, 11.6%	0.00411		0	0	CFL1, HSPA5, RAP1A, IQGAP1, CCT4, GNB2L1, ARF4, HSPA8, XRCC6, TRIM21, XRCC5, SMARCC2, HSP90AB1, ANXA1, DDX3X, EEF2, RPS3A, RPS3, PFN1, RBMX, HNRNPK, RPL5, SMARCA4, CCT8, ILF3, MYH9, RPL23, PELP1, HSPB1, PRMT1, HNRNPAB, DDX5, SFPQ, ARID1A, GNAI2, CCT6A, RPS9, SF1, CAV1, CCT3
positive regulation of telomerase RNA localization to Cajal body	4 of 162 genes, 2.5%	15 of 24456 genes, 0.1%	0.00412		0	0	CCT4, CCT6A, CCT8, CCT3
negative regulation of RNA metabolic process	23 of 162 genes, 14.2%	1156 of 24456 genes, 4.7%	0.00418		0	0	HIST1H2AB, YLPM1, RPS13, HNRNPK, SMARCA4, ILF3, HSPA8, RPL23, HNRNPAB, PRMT5, DDX5, SFPQ, XRCC6, CC2D1A, ABCE1, HNRNPC, ARID1A, XRCC5, RPS14, SMARCC2, FLNA, CAV1, RPS26
positive regulation of macromolecule biosynthetic process	28 of 162 genes, 17.3%	1614 of 24456 genes, 6.6%	0.00437		0	0	RPS3A, PFN1, RBMX, HNRNPK, RPL5, CCT4, CCT8, SMARCA4, ARF4, ILF3, RPL23, PELP1, HSPB1, HNRNPAB, PRMT1, DDX5, SFPQ, XRCC6, ARID1A, XRCC5, CCT6A, RPS9, SMARCC2, SF1, HSP90AB1, DDX3X, CCT3, EEF2
positive regulation of cell differentiation	21 of 162 genes, 13.0%	992 of 24456 genes, 4.1%	0.0046		0	0	CFL1, HSPA5, HNRNPK, SRRT, RAP1A, IQGAP1, GRN, VIM, FN1, SMARCA4, EEF1A1, DBN1, HSPB1, PRMT1, PRMT5, XRCC6, ACTR2, XRCC5, HSP90AB1, FLNA, ANXA1
regulation of cellular process	99 of 162 genes, 61.1%	10530 of 24456 genes, 43.1%	0.0046		0	0	CFL1, HSPA5, JUP, RAP1A, GRN, GNB2L1, ARF4, BUB3, ARHGEF18, PRMT5, HNRNPU, ABCE1, LGALS1, XRCC5, SMARCC2, HSPA9, HSP90AB1, FLNA, ANXA1, PPIA, RPS3, EPN1, WDR77, RPS15A, RBMX, IGF2BP1, SRRT, RPL5, RPS6, CCT8, NRBP1, EEF1A1, ILF3, RPL23, EPN2, PELP1, HSPB1, HNRNPAB, PRMT1, ITPR1, EEF1D, ARID1A, GNAI2, CCT6A, CAV1, KRT4, A2M, SPTBN1, IQGAP1, CCT4, VIM, CLTC, COL18A1, FN1, HSPA8, DBN1, MVP, DDX1, WDR…
CRD-mediated mRNA stabilization	3 of 162 genes, 1.9%	5 of 24456 genes, 0.0%	0.00486		0	0	HNRNPU, IGF2BP1, DHX9
erythrocyte homeostasis	8 of 162 genes, 4.9%	132 of 24456 genes, 0.5%	0.00493		0	0	RPS14, SMARCA4, HSPA9, TMOD3, RPS17, PRDX1, RPS6, PRMT1
regulation of protein localization to nucleus	10 of 162 genes, 6.2%	227 of 24456 genes, 0.9%	0.00507		0	0	DDX5, JUP, CCT4, CCT6A, CCT8, FLNA, HSP90AB1, HNRNPM, CCT3, PRDX1
actin polymerization or depolymerization	9 of 162 genes, 5.6%	178 of 24456 genes, 0.7%	0.00524		0	0	CFL1, ARPC1B, WDR1, PFN1, ACTR2, SPTBN1, DBN1, TMOD3, SPTAN1
regulation of localization	37 of 162 genes, 22.8%	2539 of 24456 genes, 10.4%	0.00535		0	0	CFL1, HSPA5, JUP, RAP1A, IQGAP1, SPTBN1, CCT4, VIM, CLTC, COL18A1, GNB2L1, FN1, HSPA8, CTTNBP2NL, DBN1, WDR1, ACTN1, FLNA, HSP90AB1, ANXA1, HNRNPM, PPIA, PFN1, HNRNPK, SMARCA4, CCT8, EPN2, HSPB1, PRDX1, ITPR1, DDX5, GNAI2, CCT6A, ACTN4, CCT3, TMOD3, CAV1
regulation of nervous system development	20 of 162 genes, 12.3%	919 of 24456 genes, 3.8%	0.00537		0	0	CFL1, HSPA5, HNRNPK, SRRT, RAP1A, IQGAP1, GRN, VIM, FN1, EEF1A1, DBN1, HSPB1, PRMT5, WDR1, XRCC6, ACTR2, LGALS1, XRCC5, FLNA, CAV1
chaperone-mediated protein folding	6 of 162 genes, 3.7%	61 of 24456 genes, 0.2%	0.00545		0	0	CCT4, CCT6A, CCT8, HSPA8, CCT3, HSPB1
protein-DNA complex disassembly	4 of 162 genes, 2.5%	16 of 24456 genes, 0.1%	0.00546		0	0	SMARCC2, SMARCA4, RPL23, ARID1A
positive regulation of telomere maintenance via telomere lengthening	5 of 162 genes, 3.1%	35 of 24456 genes, 0.1%	0.00571		0	0	CCT4, XRCC5, CCT6A, CCT8, CCT3
regulation of actin filament polymerization	8 of 162 genes, 4.9%	137 of 24456 genes, 0.6%	0.0065		0	0	CFL1, ARPC1B, PFN1, ACTR2, TMOD3, DBN1, SPTAN1, SPTBN1
positive regulation of protein localization to nucleus	8 of 162 genes, 4.9%	137 of 24456 genes, 0.6%	0.0065		0	0	CCT4, CCT6A, CCT8, HSP90AB1, FLNA, CCT3, HNRNPM, JUP
positive regulation of cellular biosynthetic process	29 of 162 genes, 17.9%	1746 of 24456 genes, 7.1%	0.00663		0	0	RPS3A, PFN1, RBMX, HNRNPK, RPL5, CCT4, CCT8, SMARCA4, ARF4, ILF3, RPL23, PELP1, HSPB1, HNRNPAB, PRMT1, DDX5, SFPQ, XRCC6, ARID1A, XRCC5, CCT6A, RPS9, SMARCC2, SF1, HSP90AB1, ANXA1, DDX3X, CCT3, EEF2
protein polymerization	10 of 162 genes, 6.2%	234 of 24456 genes, 1.0%	0.00664		0	0	CFL1, RPS3, ARPC1B, PFN1, ACTR2, SPTBN1, DBN1, TMOD3, CAV1, SPTAN1
RNA splicing	12 of 162 genes, 7.4%	349 of 24456 genes, 1.4%	0.00674		0	0	DDX5, DDX1, SFPQ, RBMX, HNRNPU, RPS13, HNRNPK, HNRNPC, HSPA8, HNRNPM, RPS26, PRMT5
actin filament-based movement	7 of 162 genes, 4.3%	99 of 24456 genes, 0.4%	0.00756		0	0	MYL6, ACTN4, MYH9, FLNA, CAV1, DBN1, JUP
positive regulation of molecular function	24 of 162 genes, 14.8%	1289 of 24456 genes, 5.3%	0.00771		0	0	CFL1, RPS3, PFN1, HSPA5, RPS2, JUP, RAP1A, RPL5, IQGAP1, CCT4, GNB2L1, SMARCA4, ARF4, HSPA8, SSBP1, XRCC6, HNRNPU, RPL11, XRCC5, TRIM21, GNAI2, HSP90AB1, CAV1, DDX3X
regulation of catalytic activity	28 of 162 genes, 17.3%	1669 of 24456 genes, 6.8%	0.00829		0	0	RPS3, PFN1, HSPA5, RPS2, A2M, RAP1A, RPL5, IQGAP1, CCT4, GNB2L1, ARF4, HSPA8, RPL23, SSBP1, DBN1, HSPB1, MVP, XRCC6, HNRNPU, CSTB, RPL11, ABCE1, XRCC5, GNAI2, HSP90AB1, CAV1, DDX3X, ANXA1
regulation of protein metabolic process	36 of 162 genes, 22.2%	2484 of 24456 genes, 10.2%	0.00855		0	0	CFL1, HSPA5, A2M, RAP1A, IQGAP1, GNB2L1, FN1, HSPA8, MVP, PRMT5, XRCC6, CSTB, RPL11, TRIM21, XRCC5, GAPDH, FLNA, HSP90AB1, DDX3X, EEF2, RPS3A, RPS3, SRRT, IGF2BP1, HNRNPK, RPL5, MYH9, ILF3, RPL23, HSPB1, PRMT1, PRDX1, DDX5, GNAI2, RPS9, CAV1
regulation of multi-organism process	12 of 162 genes, 7.4%	358 of 24456 genes, 1.5%	0.00873		0	0	CFL1, DDX5, PFN1, LGALS1, TRIM21, PCBP2, SMARCA4, ILF3, HSPA8, DDX3X, CAV1, PPIA
nucleobase-containing compound biosynthetic process	46 of 162 genes, 28.4%	3600 of 24456 genes, 14.7%	0.00906		0	0	JUP, CCT4, ARF4, HSPA8, PRMT5, DDX1, XRCC6, CC2D1A, HNRNPU, RPL11, TRIM21, XRCC5, RPS14, SMARCC2, FLNA, HSP90AB1, DDX3X, RPS3, PFN1, HIST1H2AB, WDR77, YLPM1, DDX21, RBMX, SRRT, HNRNPK, HNRPDL, RBM33, SMARCA4, CCT8, ILF3, RPL23, PELP1, HNRNPAB, DDX5, SFPQ, EEF1D, HNRNPC, ARID1A, PKM2, CCT6A, SF1, COL4A2, ACTN4, CAV1, CCT3
ribosomal small subunit assembly	4 of 162 genes, 2.5%	18 of 24456 genes, 0.1%	0.00909		0	0	RPS25, RPS14, RPS2, RPS17
regulation of telomerase RNA localization to Cajal body	4 of 162 genes, 2.5%	18 of 24456 genes, 0.1%	0.00909		0	0	CCT4, CCT6A, CCT8, CCT3
cellular component disassembly	11 of 162 genes, 6.8%	299 of 24456 genes, 1.2%	0.00911		0	0	CFL1, WDR1, ABCE1, ARID1A, SPTBN1, SMARCA4, SMARCC2, HSPA8, RPL23, TMOD3, SPTAN1
regulation of cellular protein metabolic process	34 of 162 genes, 21.0%	2286 of 24456 genes, 9.3%	0.00958		0	0	CFL1, HSPA5, A2M, RAP1A, IQGAP1, GNB2L1, FN1, HSPA8, MVP, PRMT5, XRCC6, CSTB, RPL11, TRIM21, XRCC5, GAPDH, HSP90AB1, DDX3X, EEF2, RPS3A, RPS3, SRRT, IGF2BP1, RPL5, ILF3, MYH9, RPL23, HSPB1, PRMT1, PRDX1, DDX5, GNAI2, RPS9, CAV1
positive regulation of biosynthetic process	29 of 162 genes, 17.9%	1780 of 24456 genes, 7.3%	0.00964		0	0	RPS3A, PFN1, RBMX, HNRNPK, RPL5, CCT4, CCT8, SMARCA4, ARF4, ILF3, RPL23, PELP1, HSPB1, HNRNPAB, PRMT1, DDX5, SFPQ, XRCC6, ARID1A, XRCC5, CCT6A, RPS9, SMARCC2, SF1, HSP90AB1, ANXA1, DDX3X, CCT3, EEF2
ATP-dependent chromatin remodeling	5 of 162 genes, 3.1%	39 of 24456 genes, 0.2%	0.00991		0	0	SMARCC2, SMARCA4, HNRNPC, ACTB, ARID1A
Functon
Gene Ontology term	Cluster frequency	Genome frequency	Corrected		FDR	FALSE	Genes annotated to the term
			P-value	FOLD		Positives
RNA binding	88 of 162 genes, 54.3%	1589 of 24456 genes, 6.5%	1.75e-58	8.35385	0	0	RPS18, RPL6, RPS25, GRN, RPS11, GNB2L1, RPLP0, RPL22, RPL7, CPSF6, HNRNPU, LGALS1, XRCC5, HSPA9, FLNA, HSP90AB1, ANXA1, HNRNPM, PPIA, RPL8, RPS3, RPS2, DDX21, RPS15A, RBMX, SRRT, IGF2BP1, RPL5, RPS6, RPL13, EEF1A1, ILF3, RPL23, SSBP1, PELP1, HSPB1, HNRNPAB, PRMT1, RPL35A, EEF1D, PKM2, CCT6A, SPTBN1, RPS16, CCT4, VIM, PCBP2, CLTC, HSPA8, RPL23A, FASN, DDX1, XRCC6, CSTB, RPL11, RPL24, ACTN1, TRIM21…
structural molecule activity	52 of 162 genes, 32.1%	573 of 24456 genes, 2.3%	4.21e-42		0	0	KRT74, KRT4, JUP, RPS18, RPL6, ACTB, SPTBN1, RPS25, RPS16, VIM, CLTC, COL18A1, RPS11, COPA, RPL23A, RPLP0, RPL22, RPL7, ACTR2, RPL11, RPL24, RPS8, RPS14, ANXA1, RPL8, RPS3A, RPS3, RPS2, RPS15A, RPL31, RPS13, RPL5, RPS6, SPRR3, RPL13, TUBA1A, RPL23, RPL35A, ARPC1B, KRT18, KRT13, MYL6, RPS4X, RPL27, KRT77, RPS20, RPL36, RPS9, COL4A2, CAV1, RPS26, RPS17
nucleic acid binding	99 of 162 genes, 61.1%	3441 of 24456 genes, 14.1%	2.6e-41	4.33333	0	0	RPS18, RPL6, ACTB, RPS25, GRN, RPS11, GNB2L1, RPLP0, PRMT5, RPL22, RPL7, CPSF6, HNRNPU, LGALS1, XRCC5, SMARCC2, HSPA9, HSP90AB1, FLNA, ANXA1, HNRNPM, PPIA, RPL8, RPS3, WDR77, RPS2, DDX21, RPS15A, RBMX, IGF2BP1, SRRT, RPL5, RPS6, RPL13, EEF1A1, ILF3, RPL23, SSBP1, PELP1, HSPB1, HNRNPAB, PRMT1, RPL35A, EEF1D, PKM2, ARID1A, CCT6A, SPTBN1, RPS16, CCT4, VIM, PCBP2, CLTC, HSPA8, RPL23A, FASN, DDX1, XRC…
structural constituent of ribosome	32 of 162 genes, 19.8%	154 of 24456 genes, 0.6%	1.26e-36	33	0	0	RPS3, RPS3A, RPS2, RPS15A, RPL31, RPS13, RPS18, RPL6, RPL5, RPS6, RPS25, RPS16, RPL13, RPS11, RPL23, RPL23A, RPLP0, RPL35A, RPL22, RPS4X, RPL7, RPL11, RPL24, RPL27, RPS20, RPS8, RPL36, RPS14, RPS9, RPS26, RPS17, RPL8
heterocyclic compound binding	110 of 162 genes, 67.9%	5217 of 24456 genes, 21.3%	9.02e-35		0	0	HSPA5, RPS18, RAP1A, RPL6, ACTB, RPS25, GRN, RPS11, GNB2L1, ARF4, RPLP0, PRMT5, RPL22, RPL7, CPSF6, HNRNPU, ABCE1, LGALS1, XRCC5, SMARCC2, HSPA9, HSP90AB1, FLNA, ANXA1, HNRNPM, PPIA, RPL8, RPS3, WDR77, RPS2, DDX21, RPS15A, RBMX, IGF2BP1, SRRT, RPL5, RPS6, RPL13, TUBA1A, CCT8, EEF1A1, ILF3, RPL23, SSBP1, PELP1, HSPB1, AHCY, HNRNPAB, PRMT1, RPL35A, EEF1D, PKM2, ARID1A, GNAI2, CCT6A, SPTBN1, RPS16, …
organic cyclic compound binding	110 of 162 genes, 67.9%	5314 of 24456 genes, 21.7%	5.39e-34		0	0	HSPA5, RPS18, RAP1A, RPL6, ACTB, RPS25, GRN, RPS11, GNB2L1, ARF4, RPLP0, PRMT5, RPL22, RPL7, CPSF6, HNRNPU, ABCE1, LGALS1, XRCC5, SMARCC2, HSPA9, HSP90AB1, FLNA, ANXA1, HNRNPM, PPIA, RPL8, RPS3, WDR77, RPS2, DDX21, RPS15A, RBMX, IGF2BP1, SRRT, RPL5, RPS6, RPL13, TUBA1A, CCT8, EEF1A1, ILF3, RPL23, SSBP1, PELP1, HSPB1, AHCY, HNRNPAB, PRMT1, RPL35A, EEF1D, PKM2, ARID1A, GNAI2, CCT6A, SPTBN1, RPS16, …
cadherin binding	33 of 162 genes, 20.4%	301 of 24456 genes, 1.2%	3.08e-28	17	0	0	HSPA5, JUP, RPL6, IQGAP1, SPTBN1, GNB2L1, HSPA8, DBN1, LDHA, FASN, CC2D1A, RPL24, YWHAZ, RPL7A, FLNA, HSP90AB1, ANXA1, DDX3X, EEF2, PFN1, RPS2, HNRNPK, CCT8, MYH9, EPN2, PRDX1, KRT18, EEF1D, PKM2, PPL, TMOD3, RPS26, SPTAN1
cell adhesion molecule binding	35 of 162 genes, 21.6%	444 of 24456 genes, 1.8%	4.05e-25		0	0	HSPA5, JUP, RPL6, IQGAP1, SPTBN1, GNB2L1, FN1, HSPA8, DBN1, LDHA, FASN, CC2D1A, RPL24, ACTN1, YWHAZ, RPL7A, FLNA, HSP90AB1, ANXA1, DDX3X, EEF2, PFN1, RPS2, HNRNPK, CCT8, MYH9, EPN2, PRDX1, KRT18, EEF1D, PKM2, PPL, TMOD3, RPS26, SPTAN1
binding	146 of 162 genes, 90.1%	12662 of 24456 genes, 51.8%	1.77e-23		0	0	JUP, RAP1A, GNB2L1, RPLP0, RPL7, HNRNPU, ABCE1, C4A, LGALS1, SMARCC2, FLNA, ANXA1, HNRNPM, PPIA, RPS3, EPN1, RPS15A, IGF2BP1, RPS6, RPL13, TUBA1A, CCT8, NRBP1, EEF1A1, SSBP1, PELP1, AHCY, EML3, RPL35A, ITPR1, MYL6, PKM2, GNAI2, CAV1, KRT4, RPS16, CCT4, COPA, CTTNBP2NL, RPL23A, WDR1, CC2D1A, HIST1H2BC, CSTB, RPL11, RPL24, TRIM21, GAPDH, DDX3X, EEF2, RPS3A, HIST1H2AB, ZYX, RPS13, DHX9, FLNC, ARPC1B…
Component
Gene Ontology term	Cluster frequency	Genome frequency	Corrected	FOLD	FDR	FALSE	Genes annotated to the term
			P-value			Positives
extracellular exosome	102 of 162 genes, 63.0%	2592 of 24456 genes, 10.6%	4.65e-56		0	0	CFL1, HSPA5, JUP, RPS18, RAP1A, ACTB, RPS25, GRN, RPS11, GNB2L1, ARF4, ARHGEF18, RPLP0, LDHA, RPL22, RPL7, C4A, LGALS1, LGALS7, HSPA9, HSP90AB1, FLNA, ANXA1, HNRNPM, PPIA, RPS3, RPS2, RPS15A, RBMX, RPL5, TUBA1A, CCT8, PLOD1, EEF1A1, RPL23, SSBP1, HSPB1, AHCY, RPL35A, MYL6, PKM2, KRT77, GNAI2, CCT6A, A2M, SPTBN1, IQGAP1, RPS16, CCT4, VIM, PCBP2, CLTC, COL18A1, FN1, HSPA8, COPA, MVP, FASN, WDR1, CC…
extracellular vesicle	102 of 162 genes, 63.0%	2607 of 24456 genes, 10.7%	8.14e-56	5.88785	0	0	CFL1, HSPA5, JUP, RPS18, RAP1A, ACTB, RPS25, GRN, RPS11, GNB2L1, ARF4, ARHGEF18, RPLP0, LDHA, RPL22, RPL7, C4A, LGALS1, LGALS7, HSPA9, HSP90AB1, FLNA, ANXA1, HNRNPM, PPIA, RPS3, RPS2, RPS15A, RBMX, RPL5, TUBA1A, CCT8, PLOD1, EEF1A1, RPL23, SSBP1, HSPB1, AHCY, RPL35A, MYL6, PKM2, KRT77, GNAI2, CCT6A, A2M, SPTBN1, IQGAP1, RPS16, CCT4, VIM, PCBP2, CLTC, COL18A1, FN1, HSPA8, COPA, MVP, FASN, WDR1, CC…
extracellular organelle	102 of 162 genes, 63.0%	2614 of 24456 genes, 10.7%	1.05e-55		0	0	CFL1, HSPA5, JUP, RPS18, RAP1A, ACTB, RPS25, GRN, RPS11, GNB2L1, ARF4, ARHGEF18, RPLP0, LDHA, RPL22, RPL7, C4A, LGALS1, LGALS7, HSPA9, HSP90AB1, FLNA, ANXA1, HNRNPM, PPIA, RPS3, RPS2, RPS15A, RBMX, RPL5, TUBA1A, CCT8, PLOD1, EEF1A1, RPL23, SSBP1, HSPB1, AHCY, RPL35A, MYL6, PKM2, KRT77, GNAI2, CCT6A, A2M, SPTBN1, IQGAP1, RPS16, CCT4, VIM, PCBP2, CLTC, COL18A1, FN1, HSPA8, COPA, MVP, FASN, WDR1, CC…
non-membrane-bounded organelle	108 of 162 genes, 66.7%	3776 of 24456 genes, 15.4%	1.22e-46		0	0	CFL1, JUP, RPS18, RPL6, ACTB, RPS25, RPS11, GNB2L1, BUB3, ARHGEF18, RPLP0, RPL22, RPL7, HNRNPU, XRCC5, SMARCC2, HSPA9, FLNA, RPL8, RPS3, RPS2, DDX21, RPS15A, RBMX, IGF2BP1, RPL5, RPS6, RPL13, TUBA1A, CCT8, EEF1A1, ILF3, RPL23, SSBP1, PELP1, HSPB1, EML3, RPL35A, ITPR1, MYL6, EEF1D, ARID1A, SVIL, KRT77, GNAI2, CCT6A, CAV1, KRT74, KRT4, SPTBN1, IQGAP1, RPS16, CCT4, VIM, CLTC, HSPA8, DBN1, CTTNBP2NL,…
intracellular non-membrane-bounded organelle	108 of 162 genes, 66.7%	3776 of 24456 genes, 15.4%	1.22e-46		0	0	CFL1, JUP, RPS18, RPL6, ACTB, RPS25, RPS11, GNB2L1, BUB3, ARHGEF18, RPLP0, RPL22, RPL7, HNRNPU, XRCC5, SMARCC2, HSPA9, FLNA, RPL8, RPS3, RPS2, DDX21, RPS15A, RBMX, IGF2BP1, RPL5, RPS6, RPL13, TUBA1A, CCT8, EEF1A1, ILF3, RPL23, SSBP1, PELP1, HSPB1, EML3, RPL35A, ITPR1, MYL6, EEF1D, ARID1A, SVIL, KRT77, GNAI2, CCT6A, CAV1, KRT74, KRT4, SPTBN1, IQGAP1, RPS16, CCT4, VIM, CLTC, HSPA8, DBN1, CTTNBP2NL,…
cytosolic ribosome	34 of 162 genes, 21.0%	117 of 24456 genes, 0.5%	1.34e-44	42	0	0	RPS18, RPL6, RPS25, RPS16, RPS11, RPL23A, RPLP0, RPL22, RPL7, RPL11, RPL24, RPL7A, RPS8, RPS14, DDX3X, RPL8, RPS3A, RPS3, RPS2, RPS15A, RPS13, RPL31, RPL5, RPS6, RPL13, RPL23, RPL35A, RPS4X, RPL27, RPS20, RPL36, RPS9, RPS26, RPS17
focal adhesion	46 of 162 genes, 28.4%	358 of 24456 genes, 1.5%	9.43e-44	18.9333	0	0	CFL1, HSPA5, JUP, RPS18, RPL6, ACTB, IQGAP1, RPS16, PCBP2, VIM, CLTC, RPS11, HSPA8, RPLP0, RPL22, RPL7, ACTR2, ACTN1, YWHAZ, RPL7A, RPS8, RPS14, FLNA, HSPA9, ANXA1, PPIA, RPL8, RPS3, PFN1, RPS2, ZYX, RPL31, RPS13, HNRNPK, RPL5, MYH9, RPL23, FLNC, HSPB1, ARPC1B, SVIL, RPL27, RPS9, ACTN4, CAV1, RPS17
vesicle	106 of 162 genes, 65.4%	3869 of 24456 genes, 15.8%	1.55e-43	4.13924	0	0	CFL1, HSPA5, JUP, RPS18, RAP1A, ACTB, RPS25, GRN, RPS11, GNB2L1, ARF4, ARHGEF18, RPLP0, LDHA, RPL22, RPL7, C4A, LGALS1, LGALS7, HSPA9, HSP90AB1, FLNA, ANXA1, HNRNPM, PPIA, RPS3, RPS2, RPS15A, RBMX, RPL5, TUBA1A, CCT8, PLOD1, EEF1A1, RPL23, SSBP1, EPN2, HSPB1, AHCY, RPL35A, ITPR1, MYL6, PKM2, KRT77, GNAI2, CCT6A, CAV1, A2M, SPTBN1, IQGAP1, RPS16, CCT4, VIM, PCBP2, CLTC, COL18A1, FN1, HSPA8, COPA, …
cell-substrate adherens junction	46 of 162 genes, 28.4%	363 of 24456 genes, 1.5%	1.82e-43		0	0	CFL1, HSPA5, JUP, RPS18, RPL6, ACTB, IQGAP1, RPS16, PCBP2, VIM, CLTC, RPS11, HSPA8, RPLP0, RPL22, RPL7, ACTR2, ACTN1, YWHAZ, RPL7A, RPS8, RPS14, FLNA, HSPA9, ANXA1, PPIA, RPL8, RPS3, PFN1, RPS2, ZYX, RPL31, RPS13, HNRNPK, RPL5, MYH9, RPL23, FLNC, HSPB1, ARPC1B, SVIL, RPL27, RPS9, ACTN4, CAV1, RPS17
cell-substrate junction	46 of 162 genes, 28.4%	369 of 24456 genes, 1.5%	3.96e-43	18.9333	0	0	CFL1, HSPA5, JUP, RPS18, RPL6, ACTB, IQGAP1, RPS16, PCBP2, VIM, CLTC, RPS11, HSPA8, RPLP0, RPL22, RPL7, ACTR2, ACTN1, YWHAZ, RPL7A, RPS8, RPS14, FLNA, HSPA9, ANXA1, PPIA, RPL8, RPS3, PFN1, RPS2, ZYX, RPL31, RPS13, HNRNPK, RPL5, MYH9, RPL23, FLNC, HSPB1, ARPC1B, SVIL, RPL27, RPS9, ACTN4, CAV1, RPS17
adherens junction	49 of 162 genes, 30.2%	458 of 24456 genes, 1.9%	6.78e-43		0	0	CFL1, HSPA5, JUP, RPS18, RPL6, ACTB, IQGAP1, RPS16, PCBP2, VIM, CLTC, RPS11, HSPA8, RPLP0, RPL22, RPL7, ACTR2, ACTN1, YWHAZ, RPL7A, RPS8, RPS14, FLNA, HSPA9, ANXA1, PPIA, RPL8, RPS3, PFN1, RPS2, ZYX, RPL31, RPS13, HNRNPK, RPL5, MYH9, RPL23, FLNC, HSPB1, KRT18, ARPC1B, SVIL, RPL27, RPS9, ACTN4, CAV1, TMOD3, RPS17, SPTAN1
anchoring junction	49 of 162 genes, 30.2%	475 of 24456 genes, 1.9%	4.12e-42		0	0	CFL1, HSPA5, JUP, RPS18, RPL6, ACTB, IQGAP1, RPS16, PCBP2, VIM, CLTC, RPS11, HSPA8, RPLP0, RPL22, RPL7, ACTR2, ACTN1, YWHAZ, RPL7A, RPS8, RPS14, FLNA, HSPA9, ANXA1, PPIA, RPL8, RPS3, PFN1, RPS2, ZYX, RPL31, RPS13, HNRNPK, RPL5, MYH9, RPL23, FLNC, HSPB1, KRT18, ARPC1B, SVIL, RPL27, RPS9, ACTN4, CAV1, TMOD3, RPS17, SPTAN1
extracellular region part	105 of 162 genes, 64.8%	3965 of 24456 genes, 16.2%	1.65e-41		0	0	CFL1, HSPA5, JUP, RPS18, RAP1A, ACTB, RPS25, GRN, RPS11, GNB2L1, ARF4, ARHGEF18, RPLP0, LDHA, RPL22, RPL7, HNRNPU, C4A, LGALS1, LGALS7, HSPA9, HSP90AB1, FLNA, ANXA1, HNRNPM, PPIA, RPS3, RPS2, RPS15A, RBMX, RPL5, TUBA1A, CCT8, PLOD1, EEF1A1, RPL23, SSBP1, HSPB1, AHCY, RPL35A, MYL6, PKM2, KRT77, GNAI2, CCT6A, A2M, SPTBN1, IQGAP1, RPS16, CCT4, VIM, PCBP2, CLTC, COL18A1, FN1, HSPA8, COPA, MVP, FASN, …
cytosolic part	39 of 162 genes, 24.1%	245 of 24456 genes, 1.0%	2.4e-40	24.1	0	0	RPS18, RPL6, RPS25, RPS16, CCT4, RPS11, HSPA8, RPL23A, RPLP0, RPL22, RPL7, RPL11, RPL24, RPL7A, RPS8, RPS14, DDX3X, RPL8, RPS3A, RPS3, RPS2, RPS15A, RPL31, RPS13, RPL5, RPS6, RPL13, CCT8, RPL23, RPL35A, RPS4X, RPL27, RPS20, RPL36, CCT6A, RPS9, CCT3, RPS26, RPS17
intracellular ribonucleoprotein complex	59 of 162 genes, 36.4%	901 of 24456 genes, 3.7%	3.01e-40		0	0	RPS18, RPL6, ACTB, IQGAP1, RPS25, RPS16, PCBP2, RPS11, GNB2L1, HSPA8, RPL23A, MVP, RPLP0, RPL22, DDX1, RPL7, HNRNPU, CPSF6, RPL11, RPL24, RPL7A, TRIM21, RPS8, GAPDH, RPS14, HNRNPM, DDX3X, EEF2, RPL8, RRBP1, RPS3, RPS3A, RPS2, RPS15A, RBMX, RPL31, RPS13, IGF2BP1, HNRNPK, RPL5, RPS6, DHX9, RPL13, TUBA1A, ILF3, RPL23, HNRNPAB, RPL35A, DDX5, RPS4X, HNRNPC, RPL27, RPS20, RPL36, RPS9, FUS, ACTN4, RPS26…
ribonucleoprotein complex	59 of 162 genes, 36.4%	902 of 24456 genes, 3.7%	3.21e-40		0	0	RPS18, RPL6, ACTB, IQGAP1, RPS25, RPS16, PCBP2, RPS11, GNB2L1, HSPA8, RPL23A, MVP, RPLP0, RPL22, DDX1, RPL7, HNRNPU, CPSF6, RPL11, RPL24, RPL7A, TRIM21, RPS8, GAPDH, RPS14, HNRNPM, DDX3X, EEF2, RPL8, RRBP1, RPS3, RPS3A, RPS2, RPS15A, RBMX, RPL31, RPS13, IGF2BP1, HNRNPK, RPL5, RPS6, DHX9, RPL13, TUBA1A, ILF3, RPL23, HNRNPAB, RPL35A, DDX5, RPS4X, HNRNPC, RPL27, RPS20, RPL36, RPS9, FUS, ACTN4, RPS26…
ribosome	37 of 162 genes, 22.8%	229 of 24456 genes, 0.9%	2.24e-38	25.3333	0	0	RPS18, RPL6, RPS25, RPS16, RPS11, GNB2L1, RPL23A, RPLP0, RPL22, RPL7, RPL11, RPL24, RPL7A, RPS8, RPS14, DDX3X, EEF2, RRBP1, RPL8, RPS3A, RPS3, RPS2, RPS15A, RPL31, RPS13, RPL5, RPS6, RPL13, RPL23, RPL35A, RPS4X, RPL27, RPS20, RPL36, RPS9, RPS26, RPS17
ribosomal subunit	35 of 162 genes, 21.6%	189 of 24456 genes, 0.8%	2.31e-38		0	0	RPS18, RPL6, RPS25, RPS16, RPS11, GNB2L1, RPL23A, RPLP0, RPL22, RPL7, RPL11, RPL24, RPL7A, RPS8, RPS14, DDX3X, RPL8, RPS3A, RPS3, RPS2, RPS15A, RPS13, RPL31, RPL5, RPS6, RPL13, RPL23, RPL35A, RPS4X, RPL27, RPS20, RPL36, RPS9, RPS26, RPS17
extracellular region	105 of 162 genes, 64.8%	4531 of 24456 genes, 18.5%	4.93e-36		0	0	CFL1, HSPA5, JUP, RPS18, RAP1A, ACTB, RPS25, GRN, RPS11, GNB2L1, ARF4, ARHGEF18, RPLP0, LDHA, RPL22, RPL7, HNRNPU, C4A, LGALS1, LGALS7, HSPA9, HSP90AB1, FLNA, ANXA1, HNRNPM, PPIA, RPS3, RPS2, RPS15A, RBMX, RPL5, TUBA1A, CCT8, PLOD1, EEF1A1, RPL23, SSBP1, HSPB1, AHCY, RPL35A, MYL6, PKM2, KRT77, GNAI2, CCT6A, A2M, SPTBN1, IQGAP1, RPS16, CCT4, VIM, PCBP2, CLTC, COL18A1, FN1, HSPA8, COPA, MVP, FASN, …
cytosol	86 of 162 genes, 53.1%	2927 of 24456 genes, 12.0%	1.22e-34		0	0	JUP, RPS18, RPL6, ACTB, RPS25, RPS11, GNB2L1, ARF4, ARHGEF18, RPLP0, LDHA, PRMT5, RPL22, RPL7, ABCE1, LGALS1, FLNA, HSP90AB1, ANXA1, PPIA, RPL8, RPS3, EPN1, WDR77, RPS2, RPS15A, IGF2BP1, RPL5, RPS6, RPL13, NRBP1, CCT8, EEF1A1, RPL23, AHCY, PRMT1, RPL35A, EEF1D, PKM2, SVIL, GNAI2, CCT6A, CAV1, RPS16, CCT4, VIM, PCBP2, HSPA8, RPL23A, MVP, DDX1, FASN, WDR1, CC2D1A, HIST1H2BC, CSTB, RPL11, RPL24, RPL…
organelle part	122 of 162 genes, 75.3%	6767 of 24456 genes, 27.7%	5.58e-34		0	0	CFL1, HSPA5, JUP, RPS18, RPL6, ACTB, RPS25, RPS11, GNB2L1, BUB3, RPLP0, LDHA, PRMT5, RPL22, RPL7, CPSF6, HNRNPU, XRCC5, RPN2, SMARCC2, HSPA9, HSP90AB1, FLNA, ANXA1, HNRNPM, RPL8, RPS3, WDR77, RPS2, DDX21, RPS15A, RBMX, IGF2BP1, SRRT, RPL5, RPS6, RPL13, TUBA1A, CCT8, EEF1A1, ILF3, RPL23, SSBP1, EPN2, PELP1, HSPB1, EML3, HNRNPAB, PRMT1, RPL35A, ITPR1, MYL6, EEF1D, ARID1A, SVIL, KRT77, GNAI2, CCT6A,…
macromolecular complex	107 of 162 genes, 66.0%	5020 of 24456 genes, 20.5%	1.16e-33		0	0	HSPA5, JUP, RPS18, RAP1A, RPL6, ACTB, RPS25, RPS11, GNB2L1, BUB3, RPLP0, PRMT5, RPL22, RPL7, CPSF6, HNRNPU, ABCE1, XRCC5, RPN2, SMARCC2, HSP90AB1, FLNA, ANXA1, HNRNPM, RPL8, RPS3, WDR77, RPS2, RPS15A, RBMX, IGF2BP1, SRRT, RPL5, RPS6, RPL13, TUBA1A, CCT8, ILF3, RPL23, EPN2, PELP1, HSPB1, HNRNPAB, PRMT1, RPL35A, ITPR1, MYL6, EEF1D, PKM2, ARID1A, GNAI2, CCT6A, FUS, CAV1, SPTBN1, IQGAP1, RPS16, CCT4,…
intracellular organelle part	119 of 162 genes, 73.5%	6541 of 24456 genes, 26.7%	7.37e-33		0	0	CFL1, HSPA5, JUP, RPS18, RPL6, ACTB, RPS25, RPS11, GNB2L1, BUB3, RPLP0, PRMT5, RPL22, RPL7, CPSF6, HNRNPU, XRCC5, RPN2, SMARCC2, HSPA9, HSP90AB1, FLNA, ANXA1, HNRNPM, RPL8, RPS3, WDR77, RPS2, DDX21, RPS15A, RBMX, IGF2BP1, SRRT, RPL5, RPS6, RPL13, TUBA1A, CCT8, EEF1A1, ILF3, RPL23, SSBP1, EPN2, PELP1, EML3, HNRNPAB, PRMT1, RPL35A, ITPR1, MYL6, EEF1D, ARID1A, KRT77, GNAI2, CCT6A, CAV1, KRT74, KRT4,…
extracellular matrix	42 of 162 genes, 25.9%	499 of 24456 genes, 2.0%	7.55e-32		0	0	CFL1, HSPA5, JUP, RPS18, RPS25, RPS16, VIM, CLTC, COL18A1, RPS11, FN1, ARF4, HSPA8, RPL22, HNRNPU, RPL11, LGALS1, GAPDH, RPS14, FLNA, HSPA9, HNRNPM, EEF2, RPS3, RPS15A, HNRNPK, RPS13, MYH9, RPL23, HSPB1, PRDX1, RPL35A, DDX5, SFPQ, MYL6, PKM2, RPL27, RPS20, CCT6A, COL4A2, HIST1H4A, RPS17
organelle	152 of 162 genes, 93.8%	12397 of 24456 genes, 50.7%	6.61e-31		0	0	JUP, RAP1A, GNB2L1, BUB3, ARHGEF18, RPLP0, RPL7, HNRNPU, ABCE1, C4A, LGALS1, SMARCC2, FLNA, ANXA1, HNRNPM, PPIA, RPS3, EPN1, RPS15A, IGF2BP1, RPS6, RPL13, TUBA1A, CCT8, EEF1A1, SSBP1, PELP1, AHCY, EML3, RPL35A, ITPR1, MYL6, PKM2, GNAI2, CAV1, KRT74, KRT4, RPS16, CCT4, COPA, CTTNBP2NL, RPL23A, WDR1, CC2D1A, HIST1H2BC, CSTB, RPL11, RPL24, DLAT, TRIM21, GAPDH, DDX3X, EEF2, RPS3A, HIST1H2AB, ZYX, RPS…
intracellular organelle	145 of 162 genes, 89.5%	11358 of 24456 genes, 46.4%	1.17e-28		0	0	JUP, RAP1A, GNB2L1, BUB3, ARHGEF18, RPLP0, RPL7, HNRNPU, ABCE1, LGALS1, SMARCC2, FLNA, ANXA1, HNRNPM, PPIA, RPS3, EPN1, RPS15A, IGF2BP1, RPS6, RPL13, TUBA1A, CCT8, EEF1A1, SSBP1, PELP1, AHCY, EML3, RPL35A, ITPR1, MYL6, PKM2, GNAI2, CAV1, KRT74, KRT4, RPS16, CCT4, COPA, CTTNBP2NL, RPL23A, WDR1, CC2D1A, HIST1H2BC, CSTB, RPL11, RPL24, DLAT, TRIM21, GAPDH, DDX3X, EEF2, RPS3A, HIST1H2AB, ZYX, RPS13, D…
cell junction	53 of 162 genes, 32.7%	1217 of 24456 genes, 5.0%	9.14e-27	6.54	0	0	CFL1, HSPA5, JUP, RPS18, RAP1A, RPL6, ACTB, IQGAP1, RPS16, PCBP2, VIM, CLTC, RPS11, HSPA8, DBN1, RPLP0, RPL22, WDR1, RPL7, ACTR2, ACTN1, YWHAZ, RPL7A, RPS8, RPS14, FLNA, HSPA9, ANXA1, PPIA, RPL8, RPS3, PFN1, RPS2, ZYX, RPL31, RPS13, HNRNPK, RPL5, MYH9, RPL23, HSPB1, FLNC, KRT18, ARPC1B, PPL, SVIL, RPL27, RPS9, ACTN4, CAV1, TMOD3, RPS17, SPTAN1
cytosolic small ribosomal subunit	18 of 162 genes, 11.1%	43 of 24456 genes, 0.2%	3.57e-26		0	0	RPS3, RPS3A, RPS2, RPS15A, RPS13, RPS18, RPS6, RPS25, RPS16, RPS11, RPS4X, RPS20, RPS8, RPS9, RPS14, DDX3X, RPS26, RPS17
membrane-bounded organelle	143 of 162 genes, 88.3%	11474 of 24456 genes, 46.9%	3.62e-26		0	0	JUP, RAP1A, GNB2L1, BUB3, ARHGEF18, RPLP0, RPL7, HNRNPU, ABCE1, C4A, LGALS1, SMARCC2, FLNA, ANXA1, HNRNPM, PPIA, RPS3, EPN1, RPS15A, IGF2BP1, RPS6, RPL13, TUBA1A, CCT8, EEF1A1, SSBP1, PELP1, AHCY, RPL35A, ITPR1, MYL6, PKM2, GNAI2, CAV1, KRT4, RPS16, CCT4, COPA, WDR1, CC2D1A, HIST1H2BC, CSTB, RPL11, RPL24, DLAT, TRIM21, GAPDH, DDX3X, EEF2, RPS3A, HIST1H2AB, ZYX, RPS13, DHX9, ARPC1B, KRT18, KRT13, …
cytoplasmic part	119 of 162 genes, 73.5%	7684 of 24456 genes, 31.4%	1.1e-25		0	0	CFL1, HSPA5, JUP, RPS18, RAP1A, RPL6, ACTB, RPS25, GRN, RPS11, GNB2L1, ARF4, ARHGEF18, RPLP0, LDHA, PRMT5, RPL22, RPL7, HNRNPU, ABCE1, LGALS1, RPN2, HSPA9, HSP90AB1, FLNA, ANXA1, PPIA, RPL8, RPS3, EPN1, WDR77, RPS2, RPS15A, IGF2BP1, RPL5, RPS6, RPL13, TUBA1A, CCT8, NRBP1, PLOD1, EEF1A1, ILF3, RPL23, SSBP1, EPN2, HSPB1, AHCY, PRMT1, RPL35A, ITPR1, EEF1D, PKM2, SVIL, GNAI2, CCT6A, FUS, CAV1, SPTBN1…
intracellular part	148 of 162 genes, 91.4%	13099 of 24456 genes, 53.6%	2.16e-23		0	0	JUP, RAP1A, GNB2L1, BUB3, ARHGEF18, RPLP0, RPL7, HNRNPU, ABCE1, LGALS1, SMARCC2, FLNA, ANXA1, HNRNPM, PPIA, RPS3, EPN1, RPS15A, IGF2BP1, RPS6, RPL13, TUBA1A, CCT8, NRBP1, EEF1A1, SSBP1, PELP1, AHCY, EML3, RPL35A, ITPR1, MYL6, PKM2, GNAI2, CAV1, KRT74, KRT4, RPS16, CCT4, COPA, CTTNBP2NL, RPL23A, WDR1, CC2D1A, HIST1H2BC, CSTB, RPL11, RPL24, DLAT, TRIM21, GAPDH, DDX3X, EEF2, RPS3A, HIST1H2AB, ZYX, R…
small ribosomal subunit	19 of 162 genes, 11.7%	71 of 24456 genes, 0.3%	2.58e-23		0	0	RPS3, RPS3A, RPS2, RPS15A, RPS13, RPS18, RPS6, RPS25, RPS16, RPS11, GNB2L1, RPS4X, RPS20, RPS8, RPS9, RPS14, DDX3X, RPS26, RPS17
intracellular	148 of 162 genes, 91.4%	13211 of 24456 genes, 54.0%	6.72e-23		0	0	JUP, RAP1A, GNB2L1, BUB3, ARHGEF18, RPLP0, RPL7, HNRNPU, ABCE1, LGALS1, SMARCC2, FLNA, ANXA1, HNRNPM, PPIA, RPS3, EPN1, RPS15A, IGF2BP1, RPS6, RPL13, TUBA1A, CCT8, NRBP1, EEF1A1, SSBP1, PELP1, AHCY, EML3, RPL35A, ITPR1, MYL6, PKM2, GNAI2, CAV1, KRT74, KRT4, RPS16, CCT4, COPA, CTTNBP2NL, RPL23A, WDR1, CC2D1A, HIST1H2BC, CSTB, RPL11, RPL24, DLAT, TRIM21, GAPDH, DDX3X, EEF2, RPS3A, HIST1H2AB, ZYX, R…
cytoplasm	131 of 162 genes, 80.9%	10248 of 24456 genes, 41.9%	7.2e-22		0	0	JUP, RAP1A, GNB2L1, ARHGEF18, RPLP0, RPL7, HNRNPU, ABCE1, LGALS1, FLNA, ANXA1, PPIA, RPS3, EPN1, RPS15A, IGF2BP1, RPS6, RPL13, TUBA1A, CCT8, NRBP1, EEF1A1, SSBP1, PELP1, AHCY, EML3, RPL35A, ITPR1, PKM2, GNAI2, CAV1, RPS16, CCT4, COPA, CTTNBP2NL, RPL23A, WDR1, CC2D1A, HIST1H2BC, CSTB, RPL11, RPL24, DLAT, TRIM21, GAPDH, DDX3X, EEF2, RPS3A, ZYX, RPS13, DHX9, FLNC, ARPC1B, KRT18, SFPQ, LDHB, RPL27, R…
nucleus	102 of 162 genes, 63.0%	6546 of 24456 genes, 26.8%	1.26e-19		0	0	CFL1, HSPA5, JUP, RPS18, RPL6, ACTB, RPS25, RPS11, GNB2L1, BUB3, RPLP0, LDHA, PRMT5, RPL22, RPL7, CPSF6, HNRNPU, LGALS1, LGALS7, XRCC5, SMARCC2, HSPA9, HSP90AB1, FLNA, ANXA1, HNRNPM, PPIA, RPS3, EPN1, WDR77, RPS2, DDX21, RBMX, IGF2BP1, SRRT, RPL5, RPS6, RPL13, TUBA1A, CCT8, EEF1A1, ILF3, RPL23, SSBP1, PELP1, HSPB1, AHCY, HNRNPAB, PRMT1, ITPR1, EEF1D, PKM2, ARID1A, SVIL, GNAI2, FUS, KRT4, SPTBN1, …
cytosolic large ribosomal subunit	16 of 162 genes, 9.9%	66 of 24456 genes, 0.3%	1.23e-18		0	0	RPL35A, RPL22, RPL7, RPL31, RPL11, RPL24, RPL6, RPL5, RPL27, RPL7A, RPL13, RPL36, RPL23, RPL23A, RPLP0, RPL8
cell part	150 of 162 genes, 92.6%	15364 of 24456 genes, 62.8%	4.56e-16		0	0	JUP, RAP1A, GNB2L1, BUB3, ARHGEF18, RPLP0, RPL7, HNRNPU, ABCE1, C4A, LGALS1, SMARCC2, FLNA, ANXA1, HNRNPM, PPIA, RPS3, EPN1, RPS15A, IGF2BP1, RPS6, RPL13, TUBA1A, CCT8, NRBP1, EEF1A1, SSBP1, PELP1, AHCY, EML3, RPL35A, ITPR1, MYL6, PKM2, GNAI2, CAV1, KRT74, KRT4, RPS16, CCT4, COPA, CTTNBP2NL, RPL23A, WDR1, CC2D1A, HIST1H2BC, CSTB, RPL11, RPL24, DLAT, TRIM21, GAPDH, DDX3X, EEF2, RPS3A, HIST1H2AB, Z…
cell	150 of 162 genes, 92.6%	15373 of 24456 genes, 62.9%	4.93e-16		0	0	JUP, RAP1A, GNB2L1, BUB3, ARHGEF18, RPLP0, RPL7, HNRNPU, ABCE1, C4A, LGALS1, SMARCC2, FLNA, ANXA1, HNRNPM, PPIA, RPS3, EPN1, RPS15A, IGF2BP1, RPS6, RPL13, TUBA1A, CCT8, NRBP1, EEF1A1, SSBP1, PELP1, AHCY, EML3, RPL35A, ITPR1, MYL6, PKM2, GNAI2, CAV1, KRT74, KRT4, RPS16, CCT4, COPA, CTTNBP2NL, RPL23A, WDR1, CC2D1A, HIST1H2BC, CSTB, RPL11, RPL24, DLAT, TRIM21, GAPDH, DDX3X, EEF2, RPS3A, HIST1H2AB, Z…
intracellular membrane-bounded organelle	120 of 162 genes, 74.1%	9841 of 24456 genes, 40.2%	5.76e-16		0	0	CFL1, HSPA5, JUP, RPS18, RPL6, ACTB, RPS25, GRN, RPS11, GNB2L1, ARF4, BUB3, RPLP0, LDHA, PRMT5, RPL22, RPL7, CPSF6, HNRNPU, ABCE1, LGALS1, LGALS7, XRCC5, RPN2, SMARCC2, HSPA9, HSP90AB1, FLNA, ANXA1, HNRNPM, PPIA, RPS3, EPN1, WDR77, RPS2, DDX21, RPS15A, RBMX, IGF2BP1, SRRT, RPL5, RPS6, RPL13, TUBA1A, CCT8, PLOD1, EEF1A1, ILF3, RPL23, SSBP1, EPN2, PELP1, HSPB1, AHCY, HNRNPAB, PRMT1, RPL35A, ITPR1, …
nuclear part	69 of 162 genes, 42.6%	3642 of 24456 genes, 14.9%	4.57e-15		0	0	HSPA5, JUP, RPL6, ACTB, RPS25, RPS11, GNB2L1, BUB3, PRMT5, RPL7, CPSF6, HNRNPU, XRCC5, SMARCC2, HSP90AB1, FLNA, ANXA1, HNRNPM, RPS3, WDR77, RPS2, DDX21, RBMX, SRRT, IGF2BP1, RPL5, RPS6, CCT8, EEF1A1, ILF3, RPL23, PELP1, HNRNPAB, PRMT1, ITPR1, EEF1D, ARID1A, GNAI2, SPTBN1, CCT4, PCBP2, HSPA8, DDX1, XRCC6, CC2D1A, HIST1H2BC, CSTB, RPL11, TRIM21, RPL7A, GAPDH, RPS14, HIST1H2AB, YLPM1, RPL31, HNRNPK,…
intracellular organelle lumen	67 of 162 genes, 41.4%	3539 of 24456 genes, 14.5%	1.86e-14		0	0	HSPA5, RPL6, ACTB, RPS25, RPS11, GNB2L1, BUB3, PRMT5, RPL7, CPSF6, HNRNPU, XRCC5, SMARCC2, HSPA9, FLNA, ANXA1, HNRNPM, RPS3, WDR77, RPS2, DDX21, RBMX, SRRT, IGF2BP1, RPL5, RPS6, CCT8, EEF1A1, ILF3, RPL23, SSBP1, PELP1, HNRNPAB, PRMT1, ITPR1, EEF1D, ARID1A, GNAI2, SPTBN1, CCT4, PCBP2, HSPA8, DDX1, XRCC6, CC2D1A, HIST1H2BC, CSTB, RPL11, DLAT, TRIM21, RPL7A, RPS14, HIST1H2AB, YLPM1, RPL31, HNRNPK, R…
membrane-enclosed lumen	67 of 162 genes, 41.4%	3544 of 24456 genes, 14.5%	2e-14		0	0	HSPA5, RPL6, ACTB, RPS25, RPS11, GNB2L1, BUB3, PRMT5, RPL7, CPSF6, HNRNPU, XRCC5, SMARCC2, HSPA9, FLNA, ANXA1, HNRNPM, RPS3, WDR77, RPS2, DDX21, RBMX, SRRT, IGF2BP1, RPL5, RPS6, CCT8, EEF1A1, ILF3, RPL23, SSBP1, PELP1, HNRNPAB, PRMT1, ITPR1, EEF1D, ARID1A, GNAI2, SPTBN1, CCT4, PCBP2, HSPA8, DDX1, XRCC6, CC2D1A, HIST1H2BC, CSTB, RPL11, DLAT, TRIM21, RPL7A, RPS14, HIST1H2AB, YLPM1, RPL31, HNRNPK, R…
organelle lumen	67 of 162 genes, 41.4%	3544 of 24456 genes, 14.5%	2e-14		0	0	HSPA5, RPL6, ACTB, RPS25, RPS11, GNB2L1, BUB3, PRMT5, RPL7, CPSF6, HNRNPU, XRCC5, SMARCC2, HSPA9, FLNA, ANXA1, HNRNPM, RPS3, WDR77, RPS2, DDX21, RBMX, SRRT, IGF2BP1, RPL5, RPS6, CCT8, EEF1A1, ILF3, RPL23, SSBP1, PELP1, HNRNPAB, PRMT1, ITPR1, EEF1D, ARID1A, GNAI2, SPTBN1, CCT4, PCBP2, HSPA8, DDX1, XRCC6, CC2D1A, HIST1H2BC, CSTB, RPL11, DLAT, TRIM21, RPL7A, RPS14, HIST1H2AB, YLPM1, RPL31, HNRNPK, R…
large ribosomal subunit	16 of 162 genes, 9.9%	121 of 24456 genes, 0.5%	3.77e-14		0	0	RPL35A, RPL22, RPL7, RPL31, RPL11, RPL24, RPL6, RPL5, RPL27, RPL7A, RPL13, RPL36, RPL23, RPL23A, RPLP0, RPL8
protein complex	63 of 162 genes, 38.9%	3237 of 24456 genes, 13.2%	6.98e-14		0	0	HSPA5, JUP, RAP1A, ACTB, IQGAP1, SPTBN1, CCT4, COL18A1, CLTC, GNB2L1, FN1, HSPA8, BUB3, COPA, RPL23A, PRMT5, DDX1, XRCC6, ACTR2, CPSF6, HNRNPU, RPL11, ABCE1, YWHAZ, XRCC5, GAPDH, SMARCC2, HSP90AB1, FLNA, ANXA1, DDX3X, RPS3, SRRT, IGF2BP1, MYL12A, RPL5, DHX9, CCT8, SMARCA4, MYH9, RPL23, EPN2, HSPB1, HNRNPAB, PRMT1, ARPC1B, ITPR1, DDX5, MYL6, SFPQ, EEF1D, HNRNPC, ARID1A, GNAI2, CCT6A, SF1, ACTN4, C…
nuclear lumen	62 of 162 genes, 38.3%	3208 of 24456 genes, 13.1%	1.92e-13		0	0	RPL6, ACTB, SPTBN1, RPS25, CCT4, PCBP2, RPS11, GNB2L1, BUB3, PRMT5, DDX1, XRCC6, CC2D1A, RPL7, HIST1H2BC, CPSF6, HNRNPU, CSTB, RPL11, RPL7A, TRIM21, XRCC5, RPS14, SMARCC2, FLNA, ANXA1, HNRNPM, RPS3, HIST1H2AB, WDR77, RPS2, YLPM1, DDX21, RBMX, RPL31, RPS13, SRRT, IGF2BP1, HNRNPK, RPL5, RPS6, DHX9, HNRPDL, SMARCA4, CCT8, ILF3, EEF1A1, RPL23, PELP1, PRDX1, HNRNPAB, PRMT1, ITPR1, DDX5, SFPQ, EEF1D, H…
cytoskeleton	46 of 162 genes, 28.4%	1933 of 24456 genes, 7.9%	2.59e-12		0	0	CFL1, KRT74, KRT4, JUP, ACTB, IQGAP1, SPTBN1, CCT4, VIM, CLTC, HSPA8, CTTNBP2NL, DBN1, MVP, ARHGEF18, WDR1, CC2D1A, ACTR2, ACTN1, GAPDH, FLNA, RPS3, PFN1, ZYX, MYL12A, DHX9, TUBA1A, CCT8, EEF1A1, MYH9, HSPB1, FLNC, EML3, ARPC1B, KRT18, KRT13, MYL6, PPL, SVIL, KRT77, GNAI2, CCT6A, ACTN4, TMOD3, CCT3, SPTAN1
supramolecular polymer	30 of 162 genes, 18.5%	838 of 24456 genes, 3.4%	1.12e-11		0	0	KRT74, KRT4, JUP, MYL12A, RPL6, IQGAP1, SPTBN1, CCT4, TUBA1A, VIM, CLTC, CCT8, HSPA8, DBN1, HSPB1, EML3, KRT18, KRT13, WDR1, RPL7, SVIL, ACTN1, KRT77, CCT6A, ACTN4, COL4A2, FLNA, TMOD3, CCT3, SPTAN1
supramolecular complex	30 of 162 genes, 18.5%	839 of 24456 genes, 3.4%	1.15e-11		0	0	KRT74, KRT4, JUP, MYL12A, RPL6, IQGAP1, SPTBN1, CCT4, TUBA1A, VIM, CLTC, CCT8, HSPA8, DBN1, HSPB1, EML3, KRT18, KRT13, WDR1, RPL7, SVIL, ACTN1, KRT77, CCT6A, ACTN4, COL4A2, FLNA, TMOD3, CCT3, SPTAN1
myelin sheath	17 of 162 genes, 10.5%	213 of 24456 genes, 0.9%	2.1e-11		0	0	HSPA5, RAP1A, ACTB, TUBA1A, CLTC, EEF1A1, HSPA8, PRDX1, WDR1, LDHB, PKM2, DLAT, GAPDH, HSPA9, CCT3, SPTAN1, PPIA
actin cytoskeleton	22 of 162 genes, 13.6%	433 of 24456 genes, 1.8%	4.19e-11		0	0	CFL1, ZYX, JUP, MYL12A, ACTB, IQGAP1, SPTBN1, EEF1A1, MYH9, CTTNBP2NL, DBN1, FLNC, WDR1, ARPC1B, MYL6, ACTR2, SVIL, ACTN1, ACTN4, FLNA, TMOD3, SPTAN1
supramolecular fiber	29 of 162 genes, 17.9%	832 of 24456 genes, 3.4%	6.18e-11		0	0	KRT74, KRT4, JUP, MYL12A, RPL6, IQGAP1, SPTBN1, CCT4, TUBA1A, VIM, CLTC, CCT8, HSPA8, DBN1, HSPB1, EML3, KRT18, KRT13, WDR1, RPL7, SVIL, ACTN1, KRT77, CCT6A, ACTN4, FLNA, TMOD3, CCT3, SPTAN1
nucleolus	28 of 162 genes, 17.3%	783 of 24456 genes, 3.2%	9.14e-11		0	0	RPS3, DDX21, RPL31, RPS13, RPL6, RPL5, RPS6, DHX9, SPTBN1, RPS25, RPS11, EEF1A1, ILF3, RPL23, PELP1, PRDX1, ITPR1, DDX5, XRCC6, CC2D1A, RPL7, EEF1D, CSTB, RPL11, RPL7A, RPS14, RPS9, FLNA
cytoskeletal part	36 of 162 genes, 22.2%	1382 of 24456 genes, 5.7%	3.09e-10		0	0	CFL1, KRT74, KRT4, JUP, ACTB, IQGAP1, SPTBN1, CCT4, VIM, CLTC, HSPA8, DBN1, WDR1, ACTR2, ACTN1, FLNA, RPS3, ZYX, MYL12A, DHX9, TUBA1A, CCT8, MYH9, EEF1A1, EML3, KRT13, KRT18, ARPC1B, MYL6, KRT77, GNAI2, CCT6A, ACTN4, CCT3, TMOD3, SPTAN1
cortical cytoskeleton	11 of 162 genes, 6.8%	94 of 24456 genes, 0.4%	9.76e-09		0	0	CFL1, WDR1, ACTR2, ACTB, ACTN1, SPTBN1, FLNA, MYH9, ACTN4, EEF1A1, SPTAN1
cell projection	42 of 162 genes, 25.9%	2116 of 24456 genes, 8.7%	1.89e-08		0	0	CFL1, RAP1A, ACTB, IQGAP1, SPTBN1, CCT4, VIM, CLTC, GNB2L1, ARF4, HSPA8, DBN1, RPLP0, LDHA, WDR1, ACTR2, C4A, ACTN1, FLNA, HSP90AB1, ANXA1, RPS3, PFN1, EPN1, IGF2BP1, HNRNPK, RPS6, NRBP1, CCT8, MYH9, EEF1A1, HSPB1, AHCY, ITPR1, PKM2, SVIL, GNAI2, FUS, ACTN4, CAV1, TMOD3, SPTAN1
plasma membrane bounded cell projection	39 of 162 genes, 24.1%	1949 of 24456 genes, 8.0%	8.69e-08		0	0	CFL1, RAP1A, ACTB, IQGAP1, SPTBN1, CCT4, VIM, CLTC, GNB2L1, ARF4, HSPA8, DBN1, RPLP0, LDHA, ACTR2, C4A, ACTN1, FLNA, HSP90AB1, ANXA1, RPS3, PFN1, EPN1, IGF2BP1, HNRNPK, RPS6, CCT8, MYH9, EEF1A1, HSPB1, AHCY, ITPR1, PKM2, GNAI2, FUS, ACTN4, CAV1, TMOD3, SPTAN1
cell cortex	14 of 162 genes, 8.6%	227 of 24456 genes, 0.9%	1.14e-07		0	0	CFL1, WDR1, PFN1, ACTR2, HNRNPK, ACTB, ACTN1, SPTBN1, FLNA, MYH9, ACTN4, EEF1A1, CAV1, SPTAN1
polymeric cytoskeletal fiber	21 of 162 genes, 13.0%	612 of 24456 genes, 2.5%	2.32e-07		0	0	KRT74, KRT4, JUP, IQGAP1, CCT4, TUBA1A, VIM, CLTC, CCT8, HSPA8, DBN1, EML3, KRT18, WDR1, KRT13, ACTN1, KRT77, CCT6A, FLNA, TMOD3, CCT3
polysome	8 of 162 genes, 4.9%	51 of 24456 genes, 0.2%	4.62e-07		0	0	RPS3, RPS4X, RPL7, RPS6, RPL7A, RPS25, FUS, EEF2
membrane	100 of 162 genes, 61.7%	9463 of 24456 genes, 38.7%	6.92e-07		0	0	CFL1, HSPA5, JUP, RPS18, RAP1A, RPL6, ACTB, RPS11, GNB2L1, ARF4, ARHGEF18, RPLP0, LDHA, RPL7, CPSF6, HNRNPU, ABCE1, XRCC5, RPN2, HSP90AB1, FLNA, ANXA1, HNRNPM, PPIA, RPL8, RPS3, EPN1, RPS2, DDX21, RPS15A, RBMX, RPL5, RPS6, RPL13, TUBA1A, NRBP1, PLOD1, EEF1A1, ILF3, RPL23, EPN2, HSPB1, PRMT1, RPL35A, ITPR1, MYL6, SVIL, GNAI2, CAV1, SPTBN1, IQGAP1, RPS16, VIM, PCBP2, CLTC, FN1, HSPA8, COPA, DBN1, M…
cell cortex part	11 of 162 genes, 6.8%	140 of 24456 genes, 0.6%	7.38e-07		0	0	CFL1, WDR1, ACTR2, ACTB, ACTN1, SPTBN1, FLNA, MYH9, ACTN4, EEF1A1, SPTAN1
cytoplasmic region	14 of 162 genes, 8.6%	267 of 24456 genes, 1.1%	9.45e-07		0	0	CFL1, WDR1, PFN1, ACTR2, HNRNPK, ACTB, ACTN1, SPTBN1, FLNA, MYH9, ACTN4, EEF1A1, CAV1, SPTAN1
contractile fiber part	12 of 162 genes, 7.4%	195 of 24456 genes, 0.8%	2.21e-06		0	0	RPL7, JUP, MYL12A, RPL6, ACTN1, SVIL, SPTBN1, FLNA, ACTN4, TMOD3, HSPB1, SPTAN1
cortical actin cytoskeleton	8 of 162 genes, 4.9%	64 of 24456 genes, 0.3%	2.98e-06		0	0	CFL1, WDR1, ACTR2, ACTN1, SPTBN1, MYH9, EEF1A1, SPTAN1
myofibril	12 of 162 genes, 7.4%	205 of 24456 genes, 0.8%	3.87e-06		0	0	RPL7, JUP, MYL12A, RPL6, ACTN1, SVIL, SPTBN1, FLNA, ACTN4, TMOD3, HSPB1, SPTAN1
cytoplasmic ribonucleoprotein granule	11 of 162 genes, 6.8%	168 of 24456 genes, 0.7%	5.01e-06		0	0	DDX1, HNRNPU, IGF2BP1, RPL6, ACTB, RPS6, DHX9, IQGAP1, TUBA1A, DDX3X, RPLP0
neuron part	31 of 162 genes, 19.1%	1519 of 24456 genes, 6.2%	5.36e-06		0	0	CFL1, RPS3, PFN1, EPN1, HNRNPK, IGF2BP1, RAP1A, ACTB, RPS6, IQGAP1, SPTBN1, VIM, CLTC, GNB2L1, SMARCA4, ARF4, HSPA8, DBN1, HSPB1, AHCY, RPLP0, ITPR1, C4A, ARID1A, ACTN1, GNAI2, SMARCC2, FUS, FLNA, ACTN4, SPTAN1
contractile fiber	12 of 162 genes, 7.4%	219 of 24456 genes, 0.9%	8.07e-06		0	0	RPL7, JUP, MYL12A, RPL6, ACTN1, SVIL, SPTBN1, FLNA, ACTN4, TMOD3, HSPB1, SPTAN1
neuron projection	28 of 162 genes, 17.3%	1296 of 24456 genes, 5.3%	8.93e-06		0	0	CFL1, RPS3, PFN1, EPN1, HNRNPK, IGF2BP1, RAP1A, ACTB, RPS6, IQGAP1, SPTBN1, VIM, CLTC, GNB2L1, ARF4, HSPA8, DBN1, HSPB1, AHCY, RPLP0, ITPR1, C4A, ACTN1, GNAI2, FUS, ACTN4, FLNA, SPTAN1
ribonucleoprotein granule	11 of 162 genes, 6.8%	179 of 24456 genes, 0.7%	9.66e-06		0	0	DDX1, HNRNPU, IGF2BP1, RPL6, ACTB, RPS6, DHX9, IQGAP1, TUBA1A, DDX3X, RPLP0
sarcomere	11 of 162 genes, 6.8%	181 of 24456 genes, 0.7%	1.08e-05		0	0	RPL7, JUP, MYL12A, RPL6, ACTN1, SPTBN1, FLNA, ACTN4, TMOD3, HSPB1, SPTAN1
actin filament bundle	8 of 162 genes, 4.9%	78 of 24456 genes, 0.3%	1.46e-05		0	0	CFL1, ZYX, ACTN4, MYH9, FLNA, MYL12A, ACTB, ACTN1
cell-cell adherens junction	8 of 162 genes, 4.9%	99 of 24456 genes, 0.4%	9.5e-05		0	0	KRT18, ZYX, JUP, ACTN1, MYH9, TMOD3, ANXA1, SPTAN1
dendrite	17 of 162 genes, 10.5%	590 of 24456 genes, 2.4%	0.00012		0	0	CFL1, RPS3, HNRNPK, IGF2BP1, RPS6, GNB2L1, ARF4, HSPA8, DBN1, HSPB1, RPLP0, ITPR1, C4A, ACTN1, GNAI2, FUS, FLNA
cell leading edge	13 of 162 genes, 8.0%	339 of 24456 genes, 1.4%	0.00013		0	0	CFL1, RPS3, ACTR2, ACTN1, IQGAP1, SPTBN1, YWHAZ, VIM, ARF4, MYH9, EEF1A1, DBN1, TMOD3
chaperonin-containing T-complex	4 of 162 genes, 2.5%	11 of 24456 genes, 0.0%	0.00017		0	0	CCT4, CCT6A, CCT8, CCT3
nucleoplasm	37 of 162 genes, 22.8%	2383 of 24456 genes, 9.7%	0.0002		0	0	ACTB, CCT4, PCBP2, GNB2L1, BUB3, PRMT5, DDX1, XRCC6, HIST1H2BC, CPSF6, HNRNPU, RPL11, TRIM21, XRCC5, SMARCC2, ANXA1, HNRNPM, WDR77, RPS2, YLPM1, RPL31, SRRT, IGF2BP1, HNRNPK, DHX9, HNRPDL, CCT8, ILF3, RPL23, PELP1, PRMT1, HNRNPAB, SFPQ, ARID1A, HNRNPC, GNAI2, ACTN4
chaperone complex	4 of 162 genes, 2.5%	12 of 24456 genes, 0.0%	0.00026		0	0	CCT4, CCT6A, CCT8, CCT3
actomyosin	7 of 162 genes, 4.3%	80 of 24456 genes, 0.3%	0.0003		0	0	WDR1, ZYX, ACTN4, MYH9, MYL12A, ACTB, ACTN1
intermediate filament cytoskeleton	9 of 162 genes, 5.6%	159 of 24456 genes, 0.7%	0.00035		0	0	KRT18, KRT13, KRT74, KRT4, JUP, KRT77, VIM, CCT8, HSPA8
zona pellucida receptor complex	4 of 162 genes, 2.5%	13 of 24456 genes, 0.1%	0.00037		0	0	CCT4, CCT6A, CCT8, CCT3
cell-cell junction	14 of 162 genes, 8.6%	442 of 24456 genes, 1.8%	0.00046		0	0	CFL1, KRT18, WDR1, ZYX, JUP, ACTN1, IQGAP1, FLNA, MYH9, ACTN4, ANXA1, TMOD3, DBN1, SPTAN1
intermediate filament	8 of 162 genes, 4.9%	122 of 24456 genes, 0.5%	0.00047		0	0	KRT18, KRT13, KRT74, KRT4, JUP, KRT77, VIM, HSPA8
postsynapse	14 of 162 genes, 8.6%	464 of 24456 genes, 1.9%	0.00082		0	0	CFL1, ITPR1, EPN1, ACTR2, HNRNPK, ACTB, ACTN1, SPTBN1, YWHAZ, FUS, ARF4, HSPA8, DBN1, HSPB1
CRD-mediated mRNA stability complex	3 of 162 genes, 1.9%	6 of 24456 genes, 0.0%	0.00167		0	0	HNRNPU, IGF2BP1, DHX9
stress fiber	6 of 162 genes, 3.7%	69 of 24456 genes, 0.3%	0.00194		0	0	ZYX, ACTN4, MYH9, MYL12A, ACTB, ACTN1
contractile actin filament bundle	6 of 162 genes, 3.7%	69 of 24456 genes, 0.3%	0.00194		0	0	ZYX, ACTN4, MYH9, MYL12A, ACTB, ACTN1
keratin filament	5 of 162 genes, 3.1%	43 of 24456 genes, 0.2%	0.00279		0	0	KRT18, KRT13, KRT77, KRT74, KRT4
paraspeckles	3 of 162 genes, 1.9%	7 of 24456 genes, 0.0%	0.0029		0	0	SFPQ, CPSF6, HNRNPM
Z disc	7 of 162 genes, 4.3%	117 of 24456 genes, 0.5%	0.00393		0	0	ACTN4, FLNA, JUP, MYL12A, HSPB1, SPTAN1, ACTN1
membrane region	12 of 162 genes, 7.4%	411 of 24456 genes, 1.7%	0.00598		0	0	ITPR1, EPN1, LDHB, ACTB, IQGAP1, GNAI2, TUBA1A, CLTC, PGK1, HSPA8, CAV1, EEF2
cell body	16 of 162 genes, 9.9%	719 of 24456 genes, 2.9%	0.0073		0	0	CFL1, RPS6, CCT4, VIM, GNB2L1, CCT8, HSPA8, DBN1, HSPB1, ITPR1, C4A, GNAI2, CCT6A, FUS, FLNA, CCT3
postsynaptic density	9 of 162 genes, 5.6%	233 of 24456 genes, 1.0%	0.00786		0	0	ITPR1, ACTR2, HNRNPK, ACTB, SPTBN1, YWHAZ, HSPA8, DBN1, HSPB1
postsynaptic specialization	9 of 162 genes, 5.6%	235 of 24456 genes, 1.0%	0.00841		0	0	ITPR1, ACTR2, HNRNPK, ACTB, SPTBN1, YWHAZ, HSPA8, DBN1, HSPB1
I band	7 of 162 genes, 4.3%	132 of 24456 genes, 0.5%	0.00859		0	0	ACTN4, FLNA, JUP, MYL12A, HSPB1, SPTAN1, ACTN1
asymmetric synapse	9 of 162 genes, 5.6%	236 of 24456 genes, 1.0%	0.00869		0	0	ITPR1, ACTR2, HNRNPK, ACTB, SPTBN1, YWHAZ, HSPA8, DBN1, HSPB1
neuron to neuron synapse	9 of 162 genes, 5.6%	238 of 24456 genes, 1.0%	0.00929		0	0	ITPR1, ACTR2, HNRNPK, ACTB, SPTBN1, YWHAZ, HSPA8, DBN1, HSPB1
methylosome	3 of 162 genes, 1.9%	10 of 24456 genes, 0.0%	0.00982		0	0	WDR77, PRMT1, PRMT5
ruffle	7 of 162 genes, 4.3%	135 of 24456 genes, 0.6%	0.00993		0	0	RPS3, ARF4, EEF1A1, MYH9, TMOD3, ACTN1, IQGAP1
Summary
