# Supplementary material for: Epsin-mediated degradation of IP3R1 fuels atherosclerosis
Source: Nat Commun. 2020 Aug 7;11:3984. doi: 10.1038/s41467-020-17848-4 (PMC7414107; doi:10.1038/s41467-020-17848-4)
Supplement: Supplementary file 4 — Supplementary Data 3 [file 41467_2020_17848_MOESM4_ESM.xlsx]

## Sheet: Sheet1
Individual ID	Age	Gender	Path Report
RA03-0488	62-83	M	FINAL DIAGNOSIS: see below
RA03-0121	62-83	M	FINAL DIAGNOSIS: see below
RA03-0422	62-83	F	FINAL DIAGNOSIS: see below
RA02-0857	62-83	F	FINAL DIAGNOSIS: see below
RA02-0934	62-83	F	FINAL DIAGNOSIS: see below
RA02-2282	62-83	F	FINAL DIAGNOSIS: see below
RA03-1686	<20	M	FINAL DIAGNOSIS: see below
RA02-0678	62-83	M	FINAL DIAGNOSIS: see below
