# Supplementary material for: Epsin-mediated degradation of IP3R1 fuels atherosclerosis
Source: Nat Commun. 2020 Aug 7;11:3984. doi: 10.1038/s41467-020-17848-4 (PMC7414107; doi:10.1038/s41467-020-17848-4)
Supplement: Supplementary file 9 — Source Data [file 41467_2020_17848_MOESM9_ESM.zip]

Archive with 2 entries (2 files):
- Dong NCOMM-19-1522299B Raw Data.xlsx
- Dong NCOMM-19-1522299B Uncropped Western Blots.pdf
