# Supplementary material for: Epsin-mediated degradation of IP3R1 fuels atherosclerosis
Source: Nat Commun. 2020 Aug 7;11:3984. doi: 10.1038/s41467-020-17848-4 (PMC7414107; doi:10.1038/s41467-020-17848-4)
Supplement: Supplementary file 9 — Source Data [file 41467_2020_17848_MOESM9_ESM.zip › Dong NCOMM-19-1522299B Raw Data.xlsx]

## Sheet: Sheet1
Fig 1d
IgG	CTR	ox-LDL	Chol	7-KC
0	0	100.5	99.5	101.2
3.1	1.9	88	89.5	110.5
2.9	3.1	56	101.5	87
5.1	3.8	99.8	97	99
6.9	1.2	124	80	110
7.8	5.89	98	78	87
Fig1f
IgG	CTR	ox-LDL	Chol	7-KC
0	0	101.2	102.2	99.7
1.1	2.1	108.6	118.1	97.7
4.95	3.88	99.2	87.5	101.4
0.99	3.11	77.2	86.2	90.1
5.1	1.78	97	97.6	88.2
1.89	4.15	88	119.8	108.6
Fig1h
CTR	MG132	ox-LDL	Chol	7-KC	ox-LDL	Chol	7-KC
102.5	99.5	15.2	16	16.9	90.1	95	99.1
92.6	111.4	10	17.1	15.1	95	88.7	90.8
104.5	90	16	14	14	87	89	80.5
118.8	89		14.2		74.1	91	89
81.5	110		15
Fig3b
Epsin1	Epsin 2	Epsin1	Epsin 2	Epsin1	Epsin 2
1	1.1	3.5	3	2.5	1.8
1.3	0.8	3.3	3.5	2.7	1.5
0.78	1.25	2.5	2.2	2.1	2.2
Fig3i
	- CHM			+ CHM
0h	97.5	118.7	80.2	70.2	85.2	75.1
24h	30.2	36.8	23.6	14.6	16.3	13.7
36h	15.3	17.6	12.1	3.6	5.3	6.7
Fig3k
WT	iDKO	WT	iDKO
98.2	89.08	25.2	82.9
104.4	110.1	17.9	98.2
110.1	100.1	23.7	78.2
89.08	80.89	14.8	95.6
Fig3n
K48	K63
34.8	1.5
41.7	2.2
55.1	2.7
Fig4c
ApoE-/-	EC-iDKO/ApoE-/-	ApoE-/-	EC-iDKO/ApoE-/-	ApoE-/-	EC-iDKO/ApoE-/-
3.60199	2.50971	0.997	3.498	0.592	3.572
3.80686	3.53115	0.932	3.329	0.69	2.977
3.67173	3.62026	0.845	3.299	0.696	2.991
3.46395	3.49923	0.875	2.38	0.664	2.494*
3.43053	3.49125	0.727	3.034	0.517	3.492
3.71242	3.49125	0.541		0.709	3.523
3.55404	3.30239	0.531		1.675	3.338
4.05678	3.82109	0.893		0.746	3.151
3.2707	3.3649	0.511		0.775	3.308
3.42908	3.00846	1.364		0.48	3.284
3.59981	3.36397
Fig4e
DKO-	WT-	DKO-	WT-	DKO-	WT-	DKO-	WT-	DKO-	WT-	DKO-	WT-	DKO-
0.001	0.01	0.01	0.3	0.02	1.8	0.4	5.2	1.5	6.7	2.3	1.8	0.2
0.002	0.02	0.03	0.4	0.03	1.9	0.45	6.3	1.7	7.4	2	2.5	0.3
0.003	0.03	0.023	0.25	0.01	1.7	0.36	4.7	1.3	6.5	2.7	2	0.3
0.01	0.02	0.03	0.19	0.04	1.69	0.41	5.7	1.4	6.8	2.8	2.5	0.5
Fig4g
	WT			EC-iDKO
ICAM-1	1	0.8	1.3	0.13	0.35	0.13
VCAM-1	0.95	1.42	0.77	0.23	0.1	0.1
P-Sel	1.2	0.82	0.97	0.19	0.2	0.1
Fig4i
WT-3h	126	102	100	79	85	112	65		cells/field
KO-3h	30	2	0	30	25	0	2
GFP-fold
WT	DKO
2.55944	1.11888
3.4965	1.07692
2.90909	0.657343
3.21678	0.699301
3.63636	1.04895
3.3986	1.07692
3.11888	1.06294
3.10489	1.25874
Fig4k		WT									DKO
Ctrl		55	56	111	99	78	43	103	54	52	50	45	58	73	92	101	74	66	130
LPS		453	371	219	366	350	179	407	255	173	99	64	110	150	88	121	92	123	115
TNF-		240	207	231	290	246	251	242	323	315	95	74	102	82	105	92	85	64	52
Fig5b
WT	iDKO
0.4	0.06
0.48	0.048
0.36	0.088
0.34	0.028
0.58	0.044
0.396	0.128
0.38	0.032
0.47	0.02
0.51	0.06
Fig5d
ApoE	iDKO
12.5	1.25
15.25	1.5
15	4.875
10.25	0.9875
12.625	0.875
9.75	5.725
11.875	1.25
12.625	1.5
10.75	1.375
17.2	3
Fig5f
ApoE-/-	EC-iDKO/ApoE-/-
98.8	21.5
101.3	20.2
109.7	18.1
90.1	1
88.6	23.9
114.6	27
90.7	16
105.6	17.5
85.1	26.1
114.9	22.9
Fig5g
ApoE-/-	EC-iDKO/ApoE-/-
9	2.7
10.2	2
9.7	3.8
7.5	2
11	2.5
Fig5h
EC-iDKO/ApoE-/-	ApoE-/-	EC-iDKO/ApoE-/-	ApoE-/-	EC-iDKO/ApoE-/-	ApoE-/-	EC-iDKO/ApoE-/-	ApoE-/-	EC-iDKO/ApoE-/-
14	5	2.5	10	5	35	14	10	2.5
12.5	3.5	1.3	9	3.2	33	13	8.9	2.7
16.1	6.4	4.1	11.4	6.9	37.2	15.1	11.3	2.22
13.5	4.1	2	8.1	4.2	34.1	12.8	9.1	1.5
15	5.9	3.1	11.9	6.2	37.2	15.1	12	3.12
Fig5i
ApoE-/-	EC-iDKO/ApoE-/-
90.2	40.8
80	35.2
110	53
95	42
75	42
78.3	33
89	38
81.7	42
112	34.9
Fig5j
ApoE-/-	EC-iDKO/ApoE-/-
124.5	40.5
110	41.4
120	38
90	51.7
83	42
98	39
132.3	61
78	35.5
90.1	39
125	48
Fig5k
ApoE-/-	ApoE-/-/iDKO		ApoE-/-	ApoE-/-/iDKO		ApoE-/-	ApoE-/-/iDKO
cholesterol	cholesterol		TG	TG		Glucose	Glucose
740	680		1.2	1.3		123	125
700.6	734		1.5	1		175	133
673.9	769		1.2	1.2		122	153
830	658		1.1	1.2		134	125
745	725		1	0.9		135	127
						113	119
Fig6c
Arch	Thoracic	Abdominal
1.1179	3.07738	0.957226
0.55402	3.0023	1.34989
1.00283	2.59102	0.981714
1.36278	1.84006	0.793223
0.962465	1.84006	1.28269
0.921962	3.0111	0.84723
1.09899	2.64068	1.4538
1.21983	2.06518	0.69132
1.25822	2.42874	0.8324
1.15449	1.86573	0.67321
Fig6d
Arch	thorax	Abdominal
1.87702	3.76625	0.0362
0.477233	3.4618	0.758632
1.11635	3.21018	0.557822
1.29161	8.13262	0.484569
0.77423	3.8932	0.428532
0.624212	7.28048	0.00131775
1.1289	7.14775	0.748737
0.813059	4.39792	0.266163
1.344		0.545382
0.810636
Fig6e
Arch-IP3R1	Arch-IP3R2	Arch-IP3R3	Throx-R1	Throx-R2	Throx-R3	Abdominal-R1	Abdominal-R2	Abdorminal -R3
1.1289	0.007384		7.28048	0.001846		0.748737	0.031926	0.060622
0.813059	0.003692	0.15		0.005221	0.07	0.266163	0.045747	0.051
1.344	0.010443	0.322996	7.14775	0.036364	0.013333	0.545382	0.031924	0.041061
0.810636	0.001846	0.001846	4.39792	0.04477	0.15085		0.005643
Fig6f
IP3R1	IP3R2	IP3R3
0.95044	0.288505	0.036063
0.997692	0.278677	0.01766
1.05458	0.300756	0.02057
1.0009	0.289313	0.024764
Fig7b
ApoE-/-	IP3R1KO/ApoE-/-
0.35	0.75284
0.45	0.8788
0.37	0.85668
0.4	0.7788
0.28	0.59
0.42	0.5251
Fig7d
ApoE-/-	IP3R1 KO/APOE-/-
12.5	35
15	37
10	42
12.7	21
12.5	27
12	35
Fig7e
PS	OS
7.5	0.8
6.5	1
3.1	1.2
Fig7g
PS	OS
2.25	0.65
1.75	0.28
1.25	0.36
Fig7i
PS/si Epn1/2	OS/si Epn1/2	PS/Ctr	OS/Ctr
2.2	1.3	1.2	0.1
1.9	1.7	1.3	0.03
2	1.5	1.5	0.04
Fig7k
Apoe-/-	iDKO/ApoE-/-	IP3R1-het/ApoE-/-	Rescue
11.5	1.35	19.5	7.3
14.25	1.3	22.5	9.5
15	3.56	16.6	6.2
10.25	0.9875	15.6	5.2
13.625	0.875	17.3	7.1
9.75	1.5	18.9	7.5
Supple Fig 2d
MAEC	MBEC
1.01	45
1	38
1	56
0.9	44
1.1	51
1	49
1.2	33
0.81	37
Supple Fig 3b
Ctr	DMSO	Leupeptin	Salubrinal	MG132	oxLDL	oxLDL/Lep	oxLDLSalu	oxLDL/MG132
8.5	8.7	7.8	8.3	10.4	1.5	1.3	2.1	7.5
9.3	10.2	8.9	9.3	8.8	1.12	1.5	2	7.8
7.4	6.8	9.2	7.2	10.1	1.2	2.1	3.6	9.7
Supple Fig 3d
WT	WT-MG132	WT-oxLDL	WT-oxLDL+MG132	ULK-KO	ULK-KO+MG132	ULK-KO+oxLDL
8	10.5	1.1	10.4	8.5	9.4	1.2
7.7	9.7	1.5	10.5	9.7	11.5	1.4
9.3	8.5	2.2	7.7	10.2	7.2	1.6
Supple Fig 4b
Normal	AS patient
2.5	1
1.9	1.2
3.2	0.8
2.4	1.3
	0.8
Supple Fig 4d
CTR/CD	ApoE-/-/WD	EC-iDKO/ApoE-/-/WD
2.5	1	2.5
2.6	1.2	3.3
1.6	1.5	1.5
1.8	0.6	1.7
3.5	0.7	2
Supple Fig 5a
IgG	Epsin only	IP3R1 only	Epsin+IP3R1	UIM+IP3R1
0	0	0	102	9.9
1.1	4.98	3.1	97.8	20.95
1.91	1.1	2	119	19
3	2	1	88	12
4	5	3.98	96	10
				17
				29
Supple Fig 5b
CTR	IP3R1 only	IP3R1+Epsin1	IP3R1+delta-UIM	deltaENTH	DPW-NPF
0	0	99.5	15	85	1
0	2	98	10	75	2.1
1	6.97	100.5	19.5	82.7	3
2.99	3	79	15	91	1
4	2	125	17	75	1.98
5			14
Supple Fig 5c
NTD	SD	IBC	SD+a	beta
101	99.7	10	95	6.1
96.1	88.8	10.8	108.7	9.2
120	94.9	10.5	99.5	6.8
94	109.5	8	90	7.8
90	118.8	9	94.6	10.2
90	85.5	12	110.5	5.7
Supple Fig 5d
WT	WT/oxLDL	iDKO	IDKO/oxLDL
1.1	1.05	1.03	1.09
1	1.15	0.95	0.9
0.9	1.1	1.11	1.2
1.1	0.98	0.98	1.2
0.94	1.23	0.93	1.15
Supple Fig 5f
0	50	100	200	oxLDL (ug/ml)
0	1	8.5	13.5
0	1.2	10.3	12.8
0	0.9	5.6	15
0	1.1	7.4	12.3
0	0.81	6.5	11
Supple Fig 6b
CTR	WT	Double	Triple
0	101.1	46	24.9
1.1	122.6	44	25
3	87	51.8	15
1.98	90	36	19.6
	107		15
			10
Supple Fig 6c
CTR	WT	Mut
0	98.7	10.8
1	121.5	11.6
0.2	84	19
0.6	110	7
1	91	9
Supple Fig 6d
CTR	WT	Mut
0	99.8	10
1	110	12
2	90	16
0.3	125	21.7
0.7	85	9
	130	12
	71
Supple Fig 6e
IgG	CTR	ox-LDL	ox-LDL+de-ub
0.1	1	100.2	22
0.2	5.89	85	24.74
1	2	115	23
3	5	99	13
Supple Fig 6f
CTR	WT	Mut	WT	Mut	WT	Mut
0	101.1	99.6	10	98.7	102.5	101.5
1	124.6	95.45	15	114	96.45	131.9
2	85	105	12.1	82.1	104.2	75
0.5	113	129	17	139	119	89
0.7	87	71	8	71	80	111
			11	98
Supple Fig 8b
ApoE-/-	iDKO-8 wk	ApoE-/-	iDKO-12 wk	ApoE-/-	iDKO-16 wk
11.5	2.3	17.5	3.45	26.3	4.1
12.3	3.4	18.4	3.2	23.5	5.2
10.1	2.1	15.6	5.1	24.1	4.5
9.7	3.9	18.4	2.3	22.3	3.6
12.6	1.9	14.7	2.9	25.8	6.9
11.3	2	18.3	3.6	21.5	4.3
Supple Fig 8d
ApoE-/-	iDKO-8 wk	ApoE-/-	iDKO-12 wk	ApoE-/-	iDKO-16 wk
0.41		0.41		0.49
0.24	0.038	0.59	0.138	0.59	0.158
0.36	0.088	0.46	0.088	0.56	0.188
0.34	0.038	0.54	0.098	0.46	0.093
0.38	0.05	0.39	0.15	0.43	0.17
0.38	0.032	0.43	0.092	0.47	0.192
0.27	0.02	0.35	0.08	0.55	0.09
0.31	0.06	0.35	0.09	0.45	0.098
Supple Fig 11d
+/+	+/-	-/-
1	0.5	0.1
1.2	0.4	0.02
1.3	0.6	0.02
0.8	0.53	0.01
0.881	0.47	0.15
Supple Fig 12b
ApoE-/-	IP3R1 KO
4.89	31.46
10.2	34.7
6.9	25.2
7.2	25.5
7.6	38.4
11.5	23.7
